# Supplementary material for: Transcriptome and Metabolome Analyses Reveal the Involvement of Multiple Pathways in Flowering Intensity in Mango
Source: Front Plant Sci. 2022 Jul 14;13:933923. doi: 10.3389/fpls.2022.933923 (PMC9330041; doi:10.3389/fpls.2022.933923)
Supplement: Supplementary Table 1 — Summary of the statistics of transcriptome sequencing of 14 mango tissues of varieties A, B, and C. [file Data_Sheet_1.xlsx]

## Sheet: Supplementary Table 1
Supplementary Table 1. Summary of the statistics of transcriptome sequencing of fourteen mango tissues of variety A, B, and C.
Sample	Raw Reads	Clean Reads	Clean Base(G)	Error Rate(%)	Q20(%)	Q30(%)	GC Content(%)	Total Reads	Reads mapped	Unique mapped	Multi mapped	Read1 mapped	Read2 mapped	'+' mapped	'-' mapped
AF-1	49744762	48310510	7.25	0.03	97.87	93.7	43.02	48310510	45179626(93.52%)	44481716(92.07%)	813853(1.44%)	22277815(46.11%)	22203901(45.96%)	22236458(46.03%)	22245258(46.05%)
AF-2	48368398	46941936	7.04	0.03	97.94	93.87	43.47	46941936	44065937(93.87%)	43270582(92.18%)	911068(1.69%)	21659763(46.14%)	21610819(46.04%)	21639060(46.10%)	21631522(46.08%)
AF-3	48676122	47278664	7.09	0.03	97.9	93.7	43.51	47278664	44344884(93.79%)	43630779(92.28%)	835688(1.51%)	21861911(46.24%)	21768868(46.04%)	21816480(46.14%)	21814299(46.14%)
AHF-1	44255262	42742490	6.41	0.03	97.75	93.5	44.09	42742490	39309590(91.97%)	38451289(89.96%)	1000682(2.01%)	19257748(45.06%)	19193541(44.91%)	19225312(44.98%)	19225977(44.98%)
AHF-2	48218990	46893344	7.03	0.03	97.66	93.28	44.18	46893344	43147045(92.01%)	42234428(90.06%)	1061389(1.95%)	21180036(45.17%)	21054392(44.90%)	21117972(45.03%)	21116456(45.03%)
AHF-3	45888930	44161038	6.62	0.03	97.72	93.47	43.76	44161038	40657758(92.07%)	39725753(89.96%)	1068707(2.11%)	19902254(45.07%)	19823499(44.89%)	19861548(44.98%)	19864205(44.98%)
AHS-1	49958724	48221042	7.23	0.03	97.55	93.06	44.68	48221042	41585792(86.24%)	40745097(84.50%)	992299(1.74%)	20439981(42.39%)	20305116(42.11%)	20383379(42.27%)	20361718(42.23%)
AHS-2	47045624	45548048	6.83	0.03	97.76	93.53	44.49	45548048	39977920(87.77%)	39165573(85.99%)	958978(1.78%)	19639701(43.12%)	19525872(42.87%)	19597785(43.03%)	19567788(42.96%)
AHS-3	55441482	53898436	8.08	0.03	97.8	93.64	44.46	53898436	46374030(86.04%)	45440072(84.31%)	1105805(1.73%)	22769601(42.25%)	22670471(42.06%)	22733162(42.18%)	22706910(42.13%)
AS-1	50780168	49205870	7.38	0.03	97.79	93.55	43.4	49205870	45370569(92.21%)	44263879(89.96%)	1264920(2.25%)	22176534(45.07%)	22087345(44.89%)	22153757(45.02%)	22110122(44.93%)
AS-2	57535676	55417892	8.31	0.03	97.61	93.16	43.75	55417892	51085914(92.18%)	50120202(90.44%)	1128472(1.74%)	25141759(45.37%)	24978443(45.07%)	25077647(45.25%)	25042555(45.19%)
AS-3	51277824	49828996	7.47	0.03	97.85	93.68	43.47	49828996	45974582(92.26%)	45105870(90.52%)	1011876(1.74%)	22585804(45.33%)	22520066(45.19%)	22565232(45.29%)	22540638(45.24%)
BF-1	43111074	41769772	6.27	0.03	97.76	93.47	42.86	41769772	38814761(92.93%)	38203815(91.46%)	711080(1.46%)	19144378(45.83%)	19059437(45.63%)	19088914(45.70%)	19114901(45.76%)
BF-2	43262894	41864818	6.28	0.03	97.74	93.45	43.01	41864818	38881493(92.87%)	38261861(91.39%)	724174(1.48%)	19173773(45.80%)	19088088(45.59%)	19117171(45.66%)	19144690(45.73%)
BF-3	49918480	48120766	7.22	0.03	97.58	92.95	42.96	48120766	44557787(92.60%)	43801217(91.02%)	882004(1.57%)	21962674(45.64%)	21838543(45.38%)	21884722(45.48%)	21916495(45.54%)
BHF-1	65023900	63960420	9.59	0.03	97.89	93.63	42.78	63960420	59540047(93.09%)	58566713(91.57%)	1172525(1.52%)	29343701(45.88%)	29223012(45.69%)	29274663(45.77%)	29292050(45.80%)
BHF-2	44136604	43346088	6.5	0.03	97.69	93.29	43.01	43346088	40171797(92.68%)	39510375(91.15%)	785143(1.53%)	19816989(45.72%)	19693386(45.43%)	19745092(45.55%)	19765283(45.60%)
BHF-3	43817628	42964614	6.44	0.03	97.79	93.5	42.88	42964614	39867377(92.79%)	39222448(91.29%)	769993(1.50%)	19657555(45.75%)	19564893(45.54%)	19603357(45.63%)	19619091(45.66%)
BHS-1	50114140	48864252	7.33	0.03	98.05	94.11	43.37	48864252	44859825(91.80%)	44118556(90.29%)	877150(1.52%)	22085394(45.20%)	22033162(45.09%)	22057246(45.14%)	22061310(45.15%)
BHS-2	48083504	46774002	7.02	0.03	97.75	93.47	42.41	46774002	42726457(91.35%)	42008647(89.81%)	853696(1.53%)	21046967(45.00%)	20961680(44.81%)	20997563(44.89%)	21011084(44.92%)
BHS-3	50062100	48793714	7.32	0.03	97.74	93.42	43.25	48793714	44116682(90.41%)	43404156(88.95%)	851969(1.46%)	21749657(44.57%)	21654499(44.38%)	21709831(44.49%)	21694325(44.46%)
BS-1	52382768	50364850	7.55	0.03	97.72	93.44	43.33	50364850	46373149(92.07%)	45600629(90.54%)	920907(1.53%)	22845629(45.36%)	22755000(45.18%)	22802058(45.27%)	22798571(45.27%)
BS-2	49703496	48517752	7.28	0.03	97.94	93.91	43.2	48517752	44903559(92.55%)	44147716(90.99%)	896525(1.56%)	22106656(45.56%)	22041060(45.43%)	22084233(45.52%)	22063483(45.48%)
BS-3	52379920	51306178	7.7	0.03	97.97	93.9	43.05	51306178	47433920(92.45%)	46631102(90.89%)	967744(1.56%)	23359423(45.53%)	23271679(45.36%)	23334820(45.48%)	23296282(45.41%)
BYF-1	49082538	47609488	7.14	0.03	97.65	93.13	42.15	47609488	44222519(92.89%)	43524883(91.42%)	817324(1.47%)	21842920(45.88%)	21681963(45.54%)	21741365(45.67%)	21783518(45.75%)
BYF-2	48853450	47556280	7.13	0.03	97.71	93.32	43.06	47556280	44024160(92.57%)	43255599(90.96%)	909970(1.62%)	21689276(45.61%)	21566323(45.35%)	21628923(45.48%)	21626676(45.48%)
BYF-3	51035602	49611884	7.44	0.03	97.97	93.97	43.16	49611884	46104091(92.93%)	45361908(91.43%)	890352(1.50%)	22702534(45.76%)	22659374(45.67%)	22688173(45.73%)	22673735(45.70%)
BYS-1	45374018	44069892	6.61	0.03	97.72	93.51	42.72	44069892	40491328(91.88%)	39849166(90.42%)	776981(1.46%)	19963127(45.30%)	19886039(45.12%)	19919620(45.20%)	19929546(45.22%)
BYS-2	48313548	46788318	7.02	0.03	97.75	93.51	42.48	46788318	42927708(91.75%)	42259899(90.32%)	806412(1.43%)	21158825(45.22%)	21101074(45.10%)	21125530(45.15%)	21134369(45.17%)
BYS-3	49976298	48514668	7.28	0.03	97.56	93.07	42.43	48514668	44282243(91.28%)	43586642(89.84%)	845750(1.43%)	21860756(45.06%)	21725886(44.78%)	21788490(44.91%)	21798152(44.93%)
CF-1	51293864	49803786	7.47	0.03	97.94	93.79	42.32	49803786	46363199(93.09%)	45649105(91.66%)	848404(1.43%)	22855677(45.89%)	22793428(45.77%)	22810123(45.80%)	22838982(45.86%)
CF-2	49366990	48592852	7.29	0.03	97.78	93.45	43.09	48592852	44434392(91.44%)	43703695(89.94%)	860976(1.50%)	21912765(45.09%)	21790930(44.84%)	21834209(44.93%)	21869486(45.01%)
CF-3	46023188	45069020	6.76	0.03	97.62	93.11	42.79	45069020	41813330(92.78%)	41160810(91.33%)	762512(1.45%)	20662940(45.85%)	20497870(45.48%)	20566191(45.63%)	20594619(45.70%)
CS-1	43268766	42355556	6.35	0.03	97.73	93.45	43.06	42355556	39239715(92.64%)	38581149(91.09%)	775190(1.55%)	19336466(45.65%)	19244683(45.44%)	19290069(45.54%)	19291080(45.55%)
CS-2	48569570	47435550	7.12	0.03	97.9	93.74	43.17	47435550	44128256(93.03%)	43366628(91.42%)	899804(1.61%)	21726937(45.80%)	21639691(45.62%)	21688074(45.72%)	21678554(45.70%)
CS-3	46402108	45848938	6.88	0.02	98.16	94.29	43.27	45848938	42572897(92.85%)	41824237(91.22%)	874272(1.63%)	20944571(45.68%)	20879666(45.54%)	20921231(45.63%)	20903006(45.59%)
CYF-1	51051090	49973586	7.5	0.03	97.7	93.29	43.55	49973586	46619727(93.29%)	45797061(91.64%)	987957(1.65%)	22966195(45.96%)	22830866(45.69%)	22897478(45.82%)	22899583(45.82%)
CYF-2	49457934	48332932	7.25	0.03	97.72	93.38	43.54	48332932	45043401(93.19%)	44256375(91.57%)	937294(1.63%)	22186622(45.90%)	22069753(45.66%)	22126556(45.78%)	22129819(45.79%)
CYF-3	49415872	48452646	7.27	0.03	97.57	93.03	43.51	48452646	45125588(93.13%)	44346438(91.53%)	929495(1.61%)	22260508(45.94%)	22085930(45.58%)	22171068(45.76%)	22175370(45.77%)
CYS-1	48684334	47493314	7.12	0.03	97.7	93.3	43.05	47493314	43738323(92.09%)	43074248(90.70%)	777428(1.40%)	21597764(45.48%)	21476484(45.22%)	21530178(45.33%)	21544070(45.36%)
CYS-2	51682494	50685162	7.6	0.03	97.9	93.73	43.26	50685162	46779347(92.29%)	46061519(90.88%)	843855(1.42%)	23074793(45.53%)	22986726(45.35%)	23029074(45.44%)	23032445(45.44%)
CYS-3	50898350	49840722	7.48	0.03	97.91	93.75	43.01	49840722	46022375(92.34%)	45339133(90.97%)	805886(1.37%)	22703609(45.55%)	22635524(45.42%)	22663871(45.47%)	22675262(45.50%)

## Sheet: Supplementary Table 2
Supplementary Table 2. FPKM values of the DEGs associated with four flowering related pathways in Mango varieties A, B, and C differing in robustness of flowering.
ID	AF	AHF	AHS	AS	BF	BHF	BHS	BS	BYF	BYS	CF	CS	CYF	CYS	KEGG
Mi06g16680.1	0.0233333	70.16	130.14	0.4	0.0466667	33.6667	129.783	0.4	0.403333	0	0.0466667	0.05	0.0233333	0	AGAMOUS
Mi11g02700.1	0.0466667	53.2767	137.477	0.106667	0	10.16	155.267	0.07	0.0466667	0.123333	0	0.05	0.0433333	0	AGAMOUS-like
Mi09g07820.1	0.12	13.6767	25.7567	0.49	0.0233333	3.67333	25.4467	0.686667	0.433333	0.13	0	0	0.16	0.0466667	agamous-like MADS-box AGL1
Mi05g14240.1	0	27.33	54.0333	0.493333	0.23	9.02333	66.2567	0.76	0.27	0.403333	0.07	0.406667	0.55	0.536667	agamous-like MADS-box AGL1
Mi18g00050.1	0.0233333	5.67333	11.91	0	0	1.84333	17.0833	0.0466667	0	0.0266667	0	0.153333	0.0466667	0.1	agamous-like MADS-box AGL11
Mi08g19130.1	1.19667	2.61	1.84333	1.58333	0.45	0.85	2.12667	1.42	0.653333	0.64	0.56	0.443333	1.28	0.473333	agamous-like MADS-box AGL14
Mi05g10480.1	0.02	0.896667	0.9	0.11	0.0666667	0.766667	2.16	0.34	0.0833333	0.133333	0.126667	0.0666667	0.206667	0.15	agamous-like MADS-box AGL15
Mi13g06320.1	0	0.556667	0.706667	0	0	0.376667	2.41333	0	0	0	0.0233333	0.113333	0	0	agamous-like MADS-box AGL15
novel.2635	0	0.277651	0.779333	0.031251	0	0.552756	0.13851	0.00181733	0.066227	0	0	0.114328	0.046059	0	AGAMOUS-like 26
Mi04g04840.1	24.1433	12.7	10.5833	8.22333	24.1333	11.9267	18.3	10.77	14.0833	18.48	22.25	18.92	12.48	16.5033	agamous-like MADS-box AGL30
Mi05g05080.1	8.45667	3.48	2.94	0.676667	6.35	1.15667	5.48333	4.16667	8	9.8	4.47	5.14333	9.06667	11.33	agamous-like MADS-box AGL30
Mi05g22180.1	0.15	34.45	33.57	1.15667	0	17.9567	45.6	0.71	0.0266667	0.08	0.0266667	0.0266667	0.146667	0.0266667	agamous-like MADS-box AGL6
Mi10g01000.1	1.5	3.31	1.41667	1.08667	0.516667	0.296667	4.75667	1.07333	6.31667	3.08667	0.106667	6.09	6.53667	4.16	agamous-like MADS-box AGL61
novel.2156	0.76896	0.445945	0.673146	0.576463	1.42826	0.946232	0.839429	0.606822	0.502269	1.19109	0.658827	0.389078	0.0877071	0.937998	agamous-like MADS-box AGL61
novel.571	13.4611	3.25799	3.40538	3.51594	3.75978	1.9724	9.76529	2.1727	6.13876	15.3321	7.07465	3.92744	7.50773	34.9089	agamous-like MADS-box AGL61
Mi06g17930.1	0.836667	0.31	7.72667	0.17	0.186667	1.18333	3.34	0.163333	1.34	0.73	0.0866667	1.17333	1.02667	1.26333	agamous-like MADS-box AGL62
Mi17g05500.1	5.84	3.44	3.84667	1.23667	2.36333	0.696667	10.4733	3.91667	11.21	13.0133	3.11333	8.17	10.6867	11.2067	agamous-like MADS-box AGL65
Mi09g11660.1	0.626667	0.146667	0	0.0666667	1.85	0	0.316667	1.42333	0.653333	1.64667	3.07333	0.723333	0.256667	2.31667	agamous-like MADS-box AGL66
Mi04g20580.1	2.73	0.343333	0.39	0.476667	6.94	0.646667	1.11	1.62667	2.05	4.55333	15.1367	5.61	4.93	6.34667	agamous-like MADS-box AGL70
Mi03g15090.1	94.27	213.087	70.3	75.2733	114.11	100.663	113.08	96.8433	64.2867	30.3433	1.24	0.846667	0.316667	0.26	agamous-like MADS-box AGL8 homolog
Mi20g08570.1	185.667	240.05	143.963	166.387	107.387	127.113	122.107	163.403	39.21	92.8167	24.1767	15.4633	4.15	58.9967	agamous-like MADS-box AGL8 homolog
novel.329	0.0273647	0.441101	0.0738543	0.0253247	0	0.502065	0.539375	0.0656173	0.624591	0	0	0.324864	1.14143	0.027021	AGAMOUS LIKE 80
Mi02g23320.1	13.4467	1.19	3.53333	1.35667	8.03667	3.4	8.89667	3.34	12.1367	7.95667	14.1567	17.57	11.2967	10.3333	agamous-like MADS-box AGL80
Mi04g20590.1	0.0233333	115.953	95.4133	0.39	0.0266667	80.3633	196.76	0.576667	0	0	0	0.0233333	0	0.0233333	agamous-like MADS-box AGL9 homolog
Mi05g09970.1	0.45	339.707	415.973	0.936667	0.0533333	91.5	762.587	1.32333	0.136667	0.56	0	0.386667	0.02	0.0233333	agamous-like MADS-box AGL9 homolog
Mi01g16480.1	10.4867	5.04	2.28	4.95667	2.54667	2.35667	3.3	4.39667	1.36333	2.08333	1.42	5.23333	3.74	4.6	AINTEGUMENTA-LIKE 6
Mi12g06330.1	60.9	40.8067	62.84	26.3767	68.1067	18.4933	71.6933	65.2467	58.5967	62.4567	53.62	63.4467	55.4033	53.7633	ankyrin-3-like
Mi11g11740.1	8.75	108.597	24.74	201.86	59.29	85.49	30.35	66.44	36.9967	21.07	36.5533	11.1167	5.65333	4.77	APETALA 2
Mi01g04340.1	77.49	26.88	31.7867	20.0567	20.26	5.97333	34.98	38.2333	10.65	20.7933	22.9733	16.57	3.19	21.6	APETALA 2
Mi01g07540.1	144.11	47.78	57.1433	97.6467	195.063	55.3267	80.1867	67.28	80.56	103.49	221.063	111.697	80.4033	145.463	APETALA 2
Mi19g07740.1	11.4933	36.6833	40.2467	35.1967	28.9967	60.9067	51.26	22.5967	12.2967	18.2067	29.3533	40.4467	20.59	19.28	APETALA 2
Mi13g06480.1	36.02	27.2667	9.99	22.31	25.7333	9.85333	12.1667	23.5933	16.9733	23.52	25.9267	18.94	20.5933	34.6067	AP2-like ethylene-responsive transcription factor
Mi00g02960.1	0.423333	1.21667	0.93	0.803333	0.0433333	0.496667	0.2	0.316667	0.94	0.226667	0	0.32	0.163333	1.36333	AP2-like ethylene-responsive transcription factor
Mi03g09280.1	0.723333	0.923333	3.92667	1.06333	0.206667	0.25	2.34	1.36	0.96	2.14333	0.0666667	1.74	0.623333	2.38333	AP2-like ethylene-responsive transcription factor
Mi08g18940.1	0.0133333	0	4.04333	0.0433333	0	0.0166667	0.923333	0	0	0	0	0	0	0.0133333	AP2-like ethylene-responsive transcription factor
Mi06g12230.1	15.7667	8.2	8.32333	4.89667	6.95667	0.993333	12.4267	10.4367	17.11	32.0767	3.17333	5.30333	9.69	45.3267	AP2-like ethylene-responsive transcription factor
Mi03g12820.1	4.34333	0.756667	0.153333	0.526667	2.71667	0.22	0.393333	1.48333	2.46667	0.98	1.19667	3.42667	4.10333	1.69333	AP2-like ethylene-responsive transcription factor AIL1
Mi16g12610.1	95.8433	114.397	38.7667	205.313	76.5067	117.833	18.6233	42.5967	7.7	28.81	49.78	22.9933	5.56333	39.7233	APETALA 2-like
Mi06g07010.1	33.3167	6.81667	1.94	4.91	17.1	2.05667	2.25333	9.03667	4.62667	9.73	16.6433	10.0567	5.52333	9.79333	AP2-like ethylene-responsive transcription factor AIL1
Mi12g03710.1	20.1967	9.96	11.8833	4.02	24.8633	9.6	25.04	5.05	9.56667	7.05333	17.9867	15.76	10.08	9.23333	AP2-like ethylene-responsive transcription factor AIL5
Mi19g05830.1	16.15	17.4633	14.8433	46.4833	25.2133	36.07	7.74	8.59	2.65333	10.7233	16.0033	18.9533	4.33	6.90667	AP2-like ethylene-responsive transcription factor AIL6
Mi01g17340.1	28.7567	29.9167	17.5333	29.2233	29.9433	16.4567	25.83	17.8467	12.21	14.4333	18.76	20.44	15.1533	13.5767	AP2-like ethylene-responsive transcription factor ANT
Mi06g07120.1	36.9567	3.61667	7.37667	3.84333	19.6833	2.09	13.03	8.82333	8.85667	3.89333	25.5	10.8167	6.26333	2.49667	AP2-like ethylene-responsive transcription factor ANT
Mi15g08600.1	27.0633	2.67	1.50333	5.06333	9.13333	0.396667	4.46333	7.56	66.4733	11.72	8.13333	35.1333	62.67	13.58	AP2-like ethylene-responsive transcription factor ANT
Mi18g08330.1	39.5133	5.21333	4.31333	14.4633	13.67	7.4	5.13667	9.46	28.51	10.2733	10.3767	31.3867	33.3567	19.8533	AP2-like ethylene-responsive transcription factor ANT
Mi19g06550.1	23.7167	13.7	10.6567	7.59333	10.0433	3.55	17.3467	9.65	6.13333	13.8	6.71	14.12	10.7233	14.06	AP2-like ethylene-responsive transcription factor ANT
Mi02g20300.1	0.0433333	0.21	0.0766667	1.06333	0.34	0.536667	0.113333	0.703333	0.0166667	0.116667	0.423333	0.836667	0.0166667	0.0566667	AP2-like ethylene-responsive transcription factor BBM
Mi08g08480.1	41.18	41.7867	37.3067	40.04	83.0733	80.72	64.5233	103.11	56.27	83.0667	38.62	41.9767	25.59	34.0133	AP2-like ethylene-responsive transcription factor PLT2
Mi04g18420.1	130.79	322.183	259.133	183.277	17.6833	196.463	277.67	210.67	45.7667	39.1467	0	0.16	0.213333	0.306667	APETALA1-like
Mi05g08820.1	97.08	199.44	140.293	143.853	25.5767	118.57	113.683	162.717	17.11	16.49	1.2	0.583333	1.01	0.746667	APETALA1-like
Mi03g16920.1	44.4633	247.907	68.0867	228.98	60.9367	114.23	60.8933	97.9767	65.48	67.98	47.6033	89.6067	51.0233	27.57	two-component response regulator-like APRR1
Mi09g15360.1	42.0167	156.77	19.88	20.7233	63.3733	5.07333	46.7433	36.9733	100.017	56.6567	25.66	92.6267	45.4833	33.2833	two-component response regulator-like APRR1
Mi20g07500.1	31.04	69.2667	34.19	44.9667	34.82	50.7133	19.7033	29.1633	30.0967	35.2633	23.66	44.0133	20.0733	13.42	two-component response regulator-like APRR1
Mi11g11670.1	4.18667	5.90333	4.32333	3.67667	3.03667	3.99667	4.02	3.23	3.35	3.01667	2.25	3.98667	1.98333	2.83	two-component response regulator-like APRR3
Mi01g04250.1	53.6133	15.3733	27.07	22.8867	55.0067	31.7033	51.3433	42.3433	59.0367	93.44	56.7767	39.64	43.85	42.87	two-component response regulator-like APRR7
Mi16g12520.1	17.03	5.98333	10.6533	6.25333	11.7	11.9333	16.05	13.94	19.62	23.55	13.8867	6.55333	16.97	17.3433	two-component response regulator-like APRR7
Mi02g09490.1	1.83	12.5033	2.99667	7.20667	1.15333	0.373333	14.08	3.70667	20.8133	10.0167	0.416667	9.36	0.61	0.0233333	two-component response regulator-like APRR7
Mi01g20020.1	47.56	7.04	4.39333	34.9433	13.6667	3.35667	3.81333	44.4733	42.87	18.64	5.21667	38.1567	61.32	20.6	brassinosteroid insensitive 1
Mi03g15120.1	77.6433	42.1867	32.6667	145.833	93.5967	49.34	36.62	74.7367	76.52	72.71	78.4067	42.0833	29.3833	40.7967	brassinosteroid insensitive 1
Mi03g24690.1	30.3167	34.4867	22.8533	45.6467	27.6333	27.5567	20.82	25.5767	27.9267	26.7367	31.2	17.35	22.9	26.2233	brassinosteroid insensitive 1
Mi04g18450.1	82.2433	20.82	15.2867	49.57	82.0067	13.4833	12.88	40.0067	37.74	55.9867	77.7767	61.78	46.0667	86.1667	brassinosteroid insensitive 1
Mi04g20460.1	66.4167	10.2433	7.59667	51.25	41.02	21.4533	4.25667	73.74	57.6	40.2733	32.8733	65.14	80.3233	47.5133	brassinosteroid insensitive 1
Mi04g20600.1	16.3333	6.84667	3.96667	29.2667	28.7867	4.91	6.39	40.9867	8.67	19.81	47.5667	9.27667	20.56	53.3667	brassinosteroid insensitive 1
Mi05g09900.1	14.9833	1.84333	1.67	5.43333	16.1	2.42	1.87	13.0067	32.8633	27.5667	12.83	23.4133	30.3367	19.29	brassinosteroid insensitive 1
Mi05g09980.1	73.1267	48.3467	26.7433	89.3667	163.873	15.9767	40.7433	131.117	53.5233	129.757	109.653	63.2167	43.12	159.5	brassinosteroid insensitive 1
Mi05g15730.1	66.3067	26.9933	22.6533	17.1367	32.69	1.25	20.5	26.8333	51.0633	61.1567	41.27	26.7933	70.1533	139.13	brassinosteroid insensitive 1
Mi05g23250.1	21.9733	2.39333	0.983333	1.56333	15.1367	0.236667	1.66333	3.50333	5.49	14.1267	19.1533	11.0033	10.66	38.7933	brassinosteroid insensitive 1
Mi05g23260.1	90.03	10.69	12.24	13.2967	44.4333	10.3567	23.1233	44.5067	56	125.263	53.5967	27.4933	39.59	134.497	brassinosteroid insensitive 1
Mi06g15060.1	64.75	67.6333	50.2667	91.8367	17.5133	105.11	73.1767	223.86	177.693	103.89	9.37	249.91	221.963	34.2433	brassinosteroid insensitive 1
Mi07g00230.1	76.0733	76	52.6033	88.3333	57.5833	74.83	42.2767	70.8033	64.42	56.8733	39.1567	48.13	51.0867	45.2933	brassinosteroid insensitive 1
Mi07g05450.1	31.9	18.4267	28.52	24.54	34.0767	29.0467	18.69	30.0267	23.52	20.99	35.0367	28.7667	26.8267	24.3533	brassinosteroid insensitive 1
Mi09g00750.1	42.2633	15.2667	14.6867	8.86	16.0933	7.45333	28.45	36.4267	55.6467	44.1567	12.6567	28.1033	45.14	37.0367	brassinosteroid insensitive 1
Mi09g04240.1	58.13	40.8733	55.8633	70.6133	66.8267	55.66	35.1367	61.8133	48.65	53.6933	57.82	48.5033	47.7367	66.4367	brassinosteroid insensitive 1
Mi09g12860.1	19.9533	14.57	15.3967	5.77	6.76	4.77	18.5767	16.5967	17.07	9.71	5.39	14.5733	27.49	17.63	brassinosteroid insensitive 1
Mi10g05280.1	23.47	5.12333	3.8	16.32	13.7067	2.89	4.12333	28	36.9	19.4	4.08	24.16	38.0533	21.71	brassinosteroid insensitive 1
Mi16g03910.1	13.7467	10.0467	5.66667	11.78	13.1967	5.95667	7.49333	10.6433	5.10667	11.3067	13.9467	18.3967	15.7333	10.64	brassinosteroid insensitive 1
Mi20g08550.1	9.07333	0.25	0.756667	0.503333	12.2867	0.213333	3.03667	9.03333	20.4033	11.2967	10.6867	4.72333	8.62	11.61	brassinosteroid insensitive 1
Mi03g08120.1	27.2667	45.3267	32.82	36.63	78.7967	29.22	33.5033	39.85	25.7533	79.3467	56.28	174.76	34.1567	68.9633	CBS domain-containing CBSX3, mitochondrial
Mi15g11020.1	1.46333	19.9933	3.00667	7.78667	1.22667	11.4267	2.05667	6.95667	0.796667	1.37333	1.09333	1.51	3.15	1.52	CBS domain-containing CBSX3, mitochondrial
Mi11g04250.1	39.8467	324.627	164.527	166.147	75.76	193.127	102.253	84.08	50.3733	65.28	137.88	58.9767	27.9267	61.67	CBS domain-containing CBSX5
Mi02g20960.1	30.12	35.2667	29.1167	47.5667	33.4567	97.1267	45.7667	24.2	29.92	28.1467	22.2467	50.6	41.7233	41.1167	CBS domain-containing CBSX6
Mi06g16050.1	3.5	77.85	15.04	35.5733	4.05	8.97	15.4833	22.23	12.21	4.31	2.72667	54.8267	10.09	3.85667	cyclic dof factor 1
Mi08g18210.1	28.42	160.903	41.9933	160.477	40.5333	67.96	12.0267	203.79	9.41333	6.01	27.95	15.71	22.86	25.2533	cyclic dof factor 1
Mi20g07310.1	6.26333	9.66	18.29	15.3033	6.41	16.52	4.32667	35.46	3.58333	2.71667	12.5367	3.45	7.34	9.94667	cyclic dof factor 1
Mi02g05550.1	2.57	2.4	3.53667	11.8233	14.6033	1.45667	3.73	8.32	5.32667	5.16	6.61667	18.2667	5.34	5.9	cyclic dof factor 1
Mi07g07700.1	1.92667	10.4733	2.44	7.78667	14.9767	2.43	5.52667	26.8067	1.6	2.25333	3.27	11.5567	1.05667	1	cyclic dof factor 1
Mi03g16630.1	12.8333	14.9067	35.2033	36.3	6.7	10.34	4.67	84.48	1.29	1.13333	19.6767	2.80667	3.44667	8.88333	cyclic dof factor 1-like
Mi05g05060.1	0.493333	0.183333	0.58	0.68	0.21	0.0833333	0.0766667	2.21333	0.27	0.153333	0.28	0.683333	0.756667	0.68	cyclic dof factor 1-like
Mi13g12150.1	23.21	159.24	45.03	166.277	32.93	69.5833	12.1667	91.9833	7.62333	9.37333	26.3933	23.8867	12.8633	34.74	cyclic dof factor 1-like
novel.1690	0.948215	0.68769	0.574785	0.765484	0.667534	0.339985	0.937085	0.545235	1.07889	1.48483	1.08334	1.4192	0.916932	1.07631	Casein kinase
novel.796	2.3378	1.27498	2.74016	0.640535	1.7512	1.52192	2.9503	1.47141	1.51871	1.95837	1.83868	3.17724	2.00643	2.39702	casein kinase 1-like
Mi02g12170.1	119.04	160.67	147.4	182.367	149.36	194.98	73.7933	133.473	103.683	92.2433	113.827	133.893	110.137	94.5367	casein kinase I-like
Mi03g11630.1	48.8267	80.64	49.0233	99.4467	50.83	99.5333	27.2833	51.9333	36.46	25.8333	41.94	53.7433	40.4267	31.8133	casein kinase I-like
Mi06g08920.1	47.5967	77.39	46.1667	74.6067	58.14	93.1667	28.5367	50.1467	32.95	32.2433	47.4933	42.0733	34.2333	35.63	casein kinase I-like
Mi07g09330.1	29.9033	29.55	47.08	17.4	45.2767	22.3067	33.1433	22.82	29.8	39.0367	25.6233	39.76	25.3467	37.2667	casein kinase I-like
Mi12g11170.1	37.2733	46.6967	48.1067	75.14	48.3467	100.55	17.7933	53.1333	31.7133	28.6567	41.4367	40.0867	36.8067	36.08	casein kinase I-like
Mi17g08300.1	68.4267	71.61	49.6533	97.4933	85.5167	76.5467	38.43	80.22	44.6467	56.4467	90.3367	54.45	46.4167	61.5267	casein kinase I-like
Mi17g11320.1	43.26	33.0533	25.6767	48.11	44.44	84.9867	15.7933	36.9967	31.4433	23.01	48.3533	29.48	33.6067	26.3433	casein kinase I-like
Mi01g10930.1	4.40667	7.03	10.4833	7.27333	5.58333	6.82667	5.28333	4.80333	6.00667	7.98	4.64	6.57667	6.34667	7.85	chloride channel CLC-c-like
Mi04g14230.1	1.19333	0.636667	2.89	0.26	0.69	1.75	5.61667	0.356667	0.283333	0.173333	0.7	0.39	0.523333	0.613333	chloride channel CLC-c-like
Mi00g04220.1	12.5833	0.816667	0.726667	3.31	8.07667	0.276667	1.82667	7.88667	1.47667	3.98333	12.9033	1.50667	1.31	4.97333	MADS-box CMB1
Mi04g20960.1	95.4367	116.597	61.4633	101.547	132.737	54.5033	75.18	139.877	114.323	99.2633	217.037	24.76	28.91	39.7333	zinc finger CONSTANS
Mi12g02330.1	61.1767	109.117	114.987	140.61	44.0033	77.44	83.4367	217.397	55.7133	127.16	69.2467	83.0167	241.053	292.57	zinc finger CONSTANS
Mi09g09970.1	15.6667	29.57	25.27	22.4533	36.0567	22.7167	19.86	24.3633	28.5167	28.9767	19.9167	41.4967	15.6633	15.8833	zinc finger CONSTANS
Mi00g13610.1	340.043	451.883	232.007	253.377	181.517	281.52	215.4	281.613	274.373	199.493	118.57	502.393	264.447	233.77	zinc finger CONSTANS
Mi05g16710.1	9.38333	23.4033	10.21	28.68	4.73667	18.6633	9.03667	4.95667	7.06	4.14333	7.51	9.46	13.0533	6.67667	zinc finger CONSTANS
Mi14g08820.1	0.36	0.61	0.186667	0.0966667	0.89	0.156667	1.01	1.27333	3.38333	1.49333	0.303333	0.223333	0.196667	0.573333	zinc finger CONSTANS
Mi14g13140.1	9.03333	3.50667	5.58667	2.68333	6.47667	6.06333	3.16	9.69667	3.02333	2.91	3.46333	1.25667	5.20333	8.71	zinc finger CONSTANS
Mi17g02770.1	10.2667	5.90667	18.1133	46.6167	14.87	15.9233	8.96333	59.33	5.32	4.11667	22.78	3.40333	36.24	19.0367	zinc finger CONSTANS
Mi00g09200.1	3.00667	4.08667	4.24667	1.86667	4.09667	7.39	4.96	4.67333	1.48333	1.76333	7.2	2.48333	0.726667	0.943333	zinc finger CONSTANS
Mi05g10210.1	2.21	0.726667	1.10333	0.243333	1.16667	0.883333	2.71	1.29333	5.71	2.66	2.14667	2.08	4.61333	5.21	zinc finger CONSTANS
Mi09g11590.1	4.34333	0.593333	1.73333	0.866667	2.18	0.35	1.41333	1.15	1.41667	1.84	1.86	0.503333	0.953333	2.94333	zinc finger CONSTANS
Mi14g05450.1	2.56667	2.52333	20.3033	43.3467	0.75	0.233333	9.31	12.88	0.403333	0.963333	4.50333	0.96	0.503333	5.84	zinc finger CONSTANS
Mi04g07110.1	62.3367	25.87	56.4367	36.94	46.7567	56.0033	54.3033	41.3733	30.0333	35.13	50.9933	46.35	36.5767	56.5233	zinc finger CONSTANS isoform X2
Mi10g16570.1	73.9467	39.3133	71.3233	29.65	43.32	17.7333	49.7867	59.3633	36.9	44.2033	37.08	47.6533	58.8767	119.483	zinc finger CONSTANS isoform X2
Mi03g08940.1	4.14	7.34	10.88	24.02	1.11667	11.7433	3.98	18.6633	2.02	4.90333	0.916667	0.24	6.92333	9.98667	zinc finger CONSTANS-like
Mi04g00120.1	1.09333	5.50333	1.85333	0.27	0.45	0.15	4.29	0.393333	12.8533	5.54	0.176667	9.45	3.44667	0.94	zinc finger CONSTANS-like
Mi05g11830.1	19.7133	83.91	60.3267	45.0767	66.7933	29.1367	39.08	39.1067	31.67	35.5467	37.5667	48.5033	18.5433	22.9567	zinc finger CONSTANS-like
Mi09g11860.1	55.17	59.2733	21.4533	227.963	47.0467	125.913	9.64	147.323	16.8033	17.94	86.18	19.2167	59.87	118.983	zinc finger CONSTANS-like
Mi14g05090.1	98.4567	100.67	87.3167	236.343	62.5833	171.603	26.3833	159.97	17.4767	32.0967	98.43	38.77	38.9967	63.81	zinc finger CONSTANS-like
Mi15g11480.1	0.623333	2.97333	1.36333	1.26667	2.86667	6.47333	9.98	1.02	3.81333	4.27	0.26	2.59667	0.72	2.71667	zinc finger CONSTANS-like
Mi18g11800.1	0.633333	4.45667	6.77	6.11	1.71667	5.89667	8.14667	2.32333	0.313333	0.453333	1.44667	0.27	0.14	0.843333	zinc finger CONSTANS-like
novel.2605	13.8844	9.08773	26.6724	41.4584	11.346	18.7298	4.58451	50.0741	1.98014	7.39891	10.2605	0.593326	5.916	36.4685	zinc finger CONSTANS-like
Mi04g00850.1	2.78667	25.3167	17.3733	4.43333	10.4867	5.06	21.85	3.68667	5.28667	2.79	4.94	17.59	3.57	2.18333	zinc finger CONSTANS-LIKE 2-like
Mi08g17350.1	31.5533	114.293	46.57	120.777	62.3933	45.5133	2.69667	163.56	3.49333	3.87	86.1267	18.1467	22.0867	94.37	zinc finger CONSTANS-LIKE 2-like
Mi09g11600.1	18.22	1.73667	15.91	9.10333	2.37667	4.55	4.35	26.2733	0.93	2.31667	2.24667	1.67333	6	16.6033	zinc finger CONSTANS-LIKE 2-like
Mi13g10420.1	3.80667	5.19667	2.39667	5.76667	4.68	2.66333	1.50333	9.22333	3.17	2.09667	1.96	3.35	1.55	4.18667	zinc finger CONSTANS-LIKE 2-like
Mi20g09410.1	0.12	0.426667	0.903333	0.05	0.0166667	0.01	2.50667	1.03667	8.37	2.77	0.0133333	1.16	6.89	1.50333	zinc finger CONSTANS-LIKE 2-like
Mi04g05380.1	0.146667	0	6.9	18.81	3.86667	87.29	1.35	3.84	0.243333	0.26	0.153333	0.0966667	0	0.0366667	cationic peroxidase 2-like
Mi15g07000.1	4.58667	3.89667	2.78667	1.53667	18.34	12.25	5.34333	8.65	13.0933	14.3833	5.97667	10.5433	6.46667	7.92	cryptochrome-1
Mi15g07010.1	6.98667	3.38333	4.43	1.58333	24.3133	11.4167	20.8667	12.4667	11.53	13.2633	7.13667	7.42667	5.31333	6.13333	cryptochrome-1
Mi18g06690.1	25.86	8.43	30.2667	7.98667	24.7767	4.87	17.2633	20.1367	24.08	20.8733	20.44	24.76	40.6767	43.5333	cryptochrome-1
Mi09g10540.1	18.5033	2.28333	5.48667	1.93667	15.7433	1.77667	15.4867	8.96	10.5633	8.23	14.1633	8.61667	4.90333	13.0567	ATP-dependent RNA helicase DDX47/RRP3
Mi05g11320.1	11.3367	15.74	8.66667	25.83	23.3733	29.6767	19.0167	23.0967	19.8067	15.7267	16.14	13.7433	7	12.3633	DELLA GAI
Mi01g27130.1	47.2033	17.68	15.28	23.5133	26.41	33.1567	14.2533	33.73	43.41	24.0467	17.5333	19.29	28.6767	19.17	B-cell CLL/lymphoma 9
Mi11g05700.1	15.7633	6.27333	5.78333	2.66667	8.3	5.18333	7.75	5.47	10.3567	9.57333	7.37667	8.79333	11.4133	9.80333	B-cell CLL/lymphoma 9
Mi16g01880.1	39.6	8.95	9.79	20.88	20.41	23.56	9.25	13.34	16.3633	11.9267	22.8233	13.9833	14.9367	13.5533	B-cell CLL/lymphoma 9
Mi05g20960.1	37.1533	47.8167	51.6933	49.61	45.3933	68.03	36.3833	44.65	41.77	38.5767	44.03	44.0267	34.8433	37.9533	B-cell CLL/lymphoma 9
Mi09g02510.1	29.22	23.8	24.2133	27.8967	25.9967	36.85	17.11	22.2067	29.4433	28.6233	27.9133	24.9167	23.2567	24.7867	B-cell CLL/lymphoma 9
Mi13g02140.1	11.7733	5.11333	4.31667	7.84	6.31	11.2533	4.44667	6.7	5.64333	5.92667	8.29667	3.44667	4.55667	6.92	B-cell CLL/lymphoma 9
Mi06g08490.1	2.61	5.96	4.26	12.5367	8.67333	25.35	16.7233	17.3433	31.3133	39.22	7	17.4833	10.6467	20.4433	EARLY FLOWERING 3-like
Mi06g08500.1	1.65	4.87333	2.26667	8.40667	6.42667	12.0333	3.05333	8.17667	11.8267	14.2933	3.18	11.9667	7.68333	11.9067	EARLY FLOWERING 3-like
Mi12g10950.1	13.8467	16.7233	14.1867	11.2	25.0967	9.06333	11.76	15.5733	14.3033	21.8233	20.8933	24.67	11.33	15.36	EARLY FLOWERING 3
Mi17g09920.1	12.45	13.91	13.5	6.18	27.75	5.94	14.4767	22.33	23.7333	27.0667	22.0667	20.19	14.19	13.8567	EARLY FLOWERING 3
Mi03g12030.1	12.5567	61.8233	16.9267	27.9333	22.99	20.2467	25.32	21.4367	37.4	28.8933	25.3867	17.17	11.8667	16.72	EARLY FLOWERING 3-like
Mi07g00930.1	64.9633	52.6767	39.62	52.44	81.19	85.5967	37.11	55.3667	51.3233	39.49	83.92	63.5333	46.94	40.1267	flowering time control FCA-like
Mi04g02600.1	61.9067	214.53	71.45	166.937	43.5333	172.757	98.8033	97.5333	85.2833	88.67	20.6167	31.1433	6.18667	0.863333	flavin-binding kelch repeat F-box 1
Mi05g03040.1	6.73	3.97667	7.05	8.54667	13.96	34.7033	14.1767	18.1233	12.2333	20.26	9.29333	14.47	9.6	8.85333	flavin-binding kelch repeat F-box 1
Mi10g11120.1	11.5267	12.8	10.8033	6.35	9.82	9.25333	5.51	8.83667	13.1167	8.81333	8.27333	10.6367	13.7133	8.39333	FLOWERING LOCUS D
Mi11g05980.1	13.5333	8.94333	9.02667	11.0867	19.9133	20.1967	4.30667	13.8167	16.53	17.46	18.9833	14.8367	13.8367	23.0033	FLOWERING LOCUS D
Mi07g08530.1	51.92	66.4567	45.47	60.2533	65.22	82.0533	39.25	67.35	49.6467	44.2433	63.9	57.4033	61.0967	46.8633	flowering locus K homology domain
Mi09g00590.1	5.97	1.02	2.41667	0.76	6.02667	0.72	4.83667	2.23667	3.24667	5.41	9.54667	9.12333	6.54333	7.94	Flowering locus K homology domain
Mi02g04210.1	51.46	71.6167	46.99	55.3233	56.9267	64.9267	33.0533	64.9467	48.2433	42.2133	53.2467	49.7633	58.1067	38.36	flowering locus K homology domain
Mi02g20180.1	18.1	13.8233	15.26	9.57333	0.243333	4.64	29.87	8.65	0.71	4.58333	0	0.266667	0.463333	0.353333	FLOWERING LOCUS T/HEADING DATE 3A
Mi09g09860.1	17.4533	6.83	15.12	3.79	19.5867	7.67	11.26	10.95	14.6967	11.9633	20.29	11.8967	16.2433	12.5233	flowering time control FPA-like
Mi14g01650.1	5.72667	4.33667	8.14333	3.47333	5.9	2.22333	3.84333	5.02	6.96	6.58333	5.57333	5.28	5.99333	6.06667	flowering time control FPA-like
Mi09g07130.1	14.2933	4.56	9.76667	3.6	10.4967	4.85667	10.4633	5.36667	9.11667	10.0133	12.9967	10.94	10.3567	10.32	FRIGIDA
Mi02g23490.1	85.31	47.4767	29.0233	111.55	90.82	30.6867	132.237	81.8233	92.5833	187.467	179.377	71.1367	35.4933	163.71	FRIGIDA-like 3
Mi06g15110.1	6.01333	8.30333	6.23667	4.04667	7.98	7.98333	4.83	3.00667	5.48	4.98667	9.50667	6.52667	4.88	5.20333	FRIGIDA-ESSENTIAL 1-like
Mi12g09430.1	2.64333	3.97333	4.26667	2.84667	1.31	4.5	1.97667	1.16333	2.94	0.996667	1.05667	3.75	2.49333	1.04667	Frigida-like family.
Mi14g03970.1	205.507	163.153	143.34	88.7867	221.913	79.8333	162.657	175.57	190.937	202.413	201.447	161.253	168.517	181.587	Frigida-like family.
Mi02g23420.1	9.37667	3.31333	3.10333	11.88	5.85667	1.85	3.9	4.04667	4.13667	13.58	38.5567	19.5	5.47667	32.14	FRIGIDA-like 3
Mi11g13330.1	29.9233	24.17	23.2067	32.4167	33.9933	33.78	15.7067	31.0567	20.46	18.8767	31.7133	23.7967	30.9333	19.8233	flowering time control FY
Mi10g02170.1	12.0267	9.59	10.34	11.7133	10.4533	10.69	11.1067	11.6767	8.76333	10.9267	11.19	13.69	8.32667	9.91333	flowering time control FY-like
Mi08g02960.1	2.5	0	0.11	0.0266667	0.0833333	0.0433333	0.356667	0.253333	2.88333	0.123333	0.183333	0.543333	4.88333	0.293333	gibberellin 20 oxidase 1
Mi13g03340.1	19.7467	0.916667	5.1	2.94	3.76667	0.753333	8.33	10.7767	17.32	1.12	3.51667	1.52333	13.23	0.226667	gibberellin 20 oxidase 1
Mi05g22210.1	0.616667	2.61	9.94333	0.0933333	0.473333	0.266667	6.15	1.04	0.733333	1.47333	0.286667	0.373333	1.16333	0.196667	gibberellin 20 oxidase 1
Mi09g01360.1	0.243333	0.14	0.03	0	0.05	0.186667	0	0.07	0.313333	0.0766667	0.296667	0.756667	3.56667	2.24	gibberellin 20 oxidase 1-D-like
Mi11g01720.1	39.84	11.6267	112.553	20.7433	15.1567	1.74	163.037	12.4267	19	103	11.32	9.61667	3.05	42.92	gibberellin 2-beta-dioxygenase
Mi01g22230.1	0.48	0.983333	5.07333	2.47	29.35	0.05	23.24	3.21667	4.48333	10.6467	7.30667	3.72667	0.286667	2.82667	gibberellin 2-beta-dioxygenase 1
Mi16g05700.1	0.0666667	6.01	4.38667	0.0466667	87.3767	0.13	9.47667	1.39	1.96333	0.756667	38.57	10.5767	0.08	0.176667	gibberellin 2-beta-dioxygenase 1-like
Mi05g18440.1	0.31	0.566667	1.51667	0.97	0.15	0.16	0.943333	0.113333	0.03	0.0333333	0.136667	0.0533333	0.0966667	0.0966667	gibberellin 2-beta-dioxygenase 2
Mi09g04480.1	0.86	0.56	0.893333	2.07333	0.976667	0.113333	1.22667	2.10333	0.396667	3.02	0	0.27	0.0333333	0.56	gibberellin 2-beta-dioxygenase 2
Mi07g00670.1	0.586667	0.943333	1.05333	0.8	0.25	1.88667	5.31667	0.33	0.2	0.71	0.0866667	0.533333	0.24	0.876667	Gibberellin 2-oxidase 2
Mi11g05510.1	0.0333333	2.53333	7.25667	1.7	0.0366667	0.273333	7.29	1.23333	1.74333	1.13667	0.0466667	0.286667	3	1.24667	gibberellin 2-beta-dioxygenase 8
Mi04g03790.1	1.27	7.73333	5.33	10.2533	1.26667	2.9	6.50333	7.96	2.36	0.396667	0.48	3.04333	0.653333	0.453333	Gibberellin 2-oxidase 8
Mi08g10550.1	18.79	2.14	3.66	2.90667	0.613333	0.516667	4.86667	4.41667	5.61	4.15	0.163333	0.906667	6.24333	6.71667	gibberellin 2-beta-dioxygenase 8-like
Mi06g17550.1	0.713333	0.293333	0.77	0.666667	0.666667	2.72333	0.456667	0.533333	1.95	2.22333	0.643333	0.836667	4.37333	6.29333	gibberellin 2-beta-dioxygenase-like
Mi17g10820.1	0.626667	0	1.13333	0.333333	0.273333	0.166667	0.346667	0.186667	0.0333333	0.286667	0.213333	0.0166667	0.03	0.14	Gibberellin 3 beta-hydroxylase 1
Mi03g10790.1	1.32667	1.16333	16.26	0.21	0	0.296667	15.61	1.48	5.56667	0.63	0	0.49	6.42333	1.05	gibberellin 3-beta-dioxygenase 1-like
Mi06g10250.1	0	0.0166667	3.25	0	0	0	10.3233	0	0.42	0.156667	0	0.03	0.896667	0.376667	gibberellin 3-beta-dioxygenase 1-like
Mi00g06850.1	264.963	182.303	113.043	290.263	118.64	323.34	195.307	142.847	262.283	355.907	137.547	63.7067	114.04	84.8833	GIGANTEA
Mi15g03560.1	83.0967	76.2067	35.19	31.4667	101.3	111.933	72.5333	43.6567	78.9767	88.47	108.27	97.4433	16.0433	4.79333	GIGANTEA
Mi01g15810.1	40.7767	11.8533	47.8233	56.0333	31.9333	66.04	63.1333	44	42.45	86.7167	50.9067	18.2367	22.9033	75.9967	E3 ubiquitin-protein ligase RING1
Mi17g09750.1	11.5	2.6	1.5	4.73	3.61	1.1	2.90667	5.21333	3.11667	5.28667	5.96	2.19667	5.26333	6.30333	histone deacetylase 11
Mi12g10710.1	24.6967	16.1567	15.6267	9.05333	28.65	11.0933	12.1267	12.31	9.31	18.2167	36.14	16.7467	9.82	20.9533	histone deacetylase 11
Mi13g01780.1	11.93	3.79667	10.2333	6.72333	13.3167	9.09333	10.8133	8.48667	7.49	9.65667	19.5567	12.4	9.36667	13.5367	histone deacetylase 11
Mi04g11340.1	156.293	61.3933	123.193	107.62	130.7	164.613	138.997	165.603	118.427	99.5067	114.407	88.2233	120.533	99.14	histone deacetylase 19
Mi10g14240.1	2.18667	5.33667	12.51	5.37	18.93	36.5733	16.7933	5.07667	1.68	2.53	14.93	6.78667	2.35	3.16667	histone deacetylase 19
Mi03g04870.1	17.5167	15.3467	13.6333	6.46	18.7467	17.9533	13.7033	10.1733	13.33	15.3033	16.5467	13.5133	11.9633	14.9733	histone deacetylase 6
Mi08g13270.1	20.8667	10.1967	11.5733	6.10667	23.4933	8.18	19.9067	25.9467	32.2233	28.1267	20.2833	22.28	29.0967	41.17	histone deacetylase 6
Mi20g09230.1	43.9067	61.35	43.3933	39.16	59.5067	40.5867	36.5667	52.76	52.0733	54.5733	45.5367	74.2633	54.12	59.2233	histone deacetylase 6
Mi19g04050.1	3.87333	3.91	6.77333	2.05	7.28667	4.46333	10.8633	11.5567	7.87667	8.96333	6.62667	9.20667	9.90333	10.7033	histone deacetylase 6
Mi20g08050.1	32.5367	39.1133	17.2367	36.9767	64.1267	81.0967	40.1567	64.1367	28.8467	40.9467	58.8867	52.44	29.31	42.54	histone deacetylase 6
novel.1939	19.5184	18.4572	10.9035	12.2369	21.0247	21.8086	10.6283	19.6968	13.2019	15.7826	16.0278	23.9285	15.5847	16.1672	histone deacetylase 6
Mi01g06340.1	60.7467	31.9267	23.4833	23.3267	53.4133	12.5133	39.72	38.1633	51.71	59.46	46.3767	59.89	44.6633	51.17	histone deacetylase HDT1-like
Mi02g06210.1	302.35	213.02	147.517	188.3	314.46	219.613	224.9	256.143	326.157	222.927	361.673	406.54	355.753	146.887	histone deacetylase HDT1-like
Mi08g14140.1	143.807	138.497	82.7933	177.293	176.9	281.903	96.8167	124.78	110.923	100.877	190.393	206.403	117.553	61.09	histone deacetylase HDT1-like
novel.1988	12.8499	13.9381	9.23006	13.0848	9.66145	13.9016	6.53229	12.0786	13.4402	9.51009	8.22952	12.2199	15.3878	10.3992	histone demethylase JARID1
Mi09g01380.1	54.15	25.9833	29.57	13.54	43.36	13.86	37.4933	21.98	31.9833	38.89	56.2	53.5967	59.42	56.2967	histone deacetylase complex subunit SAP18
Mi03g02250.1	82.8433	65.4633	28.5567	48.8	34.5867	25.1867	54.79	52.6333	55.9233	75.6567	36.84	60.09	70.06	89.9733	histone deacetylase complex subunit SAP30
Mi20g01370.1	68.2633	23.2833	11.8433	15.93	13.5433	6.36667	16.91	16.5533	22.4967	40.2633	20.8967	17.71	28.5267	63.6	histone deacetylase complex subunit SAP30
Mi15g10700.1	124.59	95.4833	32.07	52.7	46.71	21.4233	62.06	64.1967	140.553	105.173	34.5833	70.7733	71.3633	82.8867	histone deacetylase complex subunit SAP30
Mi18g10670.1	100.41	114.52	37.5733	32.48	36.5333	13.04	62.8767	53.83	105.68	100.413	22.6833	73.4633	65.8	106.32	histone deacetylase complex subunit SAP30
novel.3137	4.91215	1.99095	2.39461	0.67884	3.06382	1.44881	3.17833	2.4047	4.81509	4.37903	2.18244	7.08022	4.73088	3.50976	putative nuclease HARBI1
Mi15g11140.1	58.71	75.1767	80.6667	331.633	88.7967	213.193	33.4233	71.9367	73.2067	115.267	74.6433	115.483	50.9533	81.9833	transcription factor HBP-1a
Mi18g12340.1	35.5267	38.6667	32.5967	63.64	108.897	59.36	20.1133	67.6333	37.0333	45.91	129.703	30.19	21.24	41.1967	transcription factor HBP-1a
Mi04g12130.1	18.99	12.3633	3.74667	8.06667	23.8633	11.6467	28.6667	15.1033	9.96333	16.46	37.5733	12.4467	9.69667	23.34	NAD-dependent histone deacetylase SIR2
Mi12g13100.1	31.1333	57.03	79.1233	79.87	68.25	89.4733	50.9433	28.6433	9.59	27.4033	60.5033	28.6067	5.29333	15.4467	probable E3 ubiquitin-ligase HIP1
Mi17g11540.1	20.7333	21.6433	55.0333	32.5067	34.2167	31.8733	48.9967	16.5267	10.0933	20.5367	39.8833	20.4933	6.24	14.74	probable E3 ubiquitin-ligase HIP1
Mi06g12010.1	0.433333	1.27	0.97	0.833333	0.316667	1.08667	2.16667	1.21333	0.886667	1.16333	0.22	0.146667	0.0633333	0.526667	HOOKLESS 1
Mi07g01250.1	4.36667	0.806667	0.976667	0.853333	1.14667	0.37	0.87	3.30333	1.22	2.38	0.55	2.4	2.22667	2.74333	HOOKLESS 1
Mi03g07310.1	28.9267	24.91	13.7633	23.63	29.3533	16.1367	11.5433	16.8933	20.8133	17.2267	31.38	20.0367	21.3533	16.8767	E3 ubiquitin-ligase HOS1
Mi02g00260.1	2.25667	2.34	3.35	0.95	2.61	5.01	8.60667	2.28	3.2	6.7	2.99333	4.74333	2.79667	6.03667	homeobox knotted-1-like 1
Mi06g13380.1	28.5033	34.5333	16.8167	47.29	28.3567	112.607	9.81	23.36	14.1367	13.08	33.2933	34.6033	17.5733	20.2567	HIGH-LEVEL EXPRESSION OF SUGAR-INDUCIBLE 2
Mi04g07720.1	0	0.0133333	0.0566667	0.0366667	1.01333	0.626667	0.19	0.95	0.193333	0.483333	0.256667	0.736667	0.27	0.45	SNF1-related kinase regulatory subunit gamma-1-like
Mi05g16870.1	15.74	22.0467	13.1467	20.9767	16	43.06	10.49	16.0633	14.85	11.4133	19.66	11.0533	11.4333	12.7	LUMINIDEPENDENS
Mi05g15140.1	15.52	6.82333	0.856667	13.93	13.2233	3.86333	1.23333	4.90667	0.143333	3.37333	11.0267	0.583333	0.08	4.14333	LEAFY-like
Mi05g19340.1	92.5467	7.98667	135.943	44.6567	63.39	37.1433	31.4367	62.44	49.26	4.43667	104.53	23.9933	116.453	314.783	LHY-like
Mi09g03730.1	72.2367	17.33	173.297	53.7667	39.1267	12.27	59.0933	67.5333	67.2433	11.0667	39.9567	29.5533	146.383	344.073	LHY-like
Mi04g11440.1	21.8767	17.1367	17.2167	9.21333	22.44	19.6333	13.0233	14.64	16.1733	20.2433	25.6633	16.7967	17.8167	18.0433	E3 ubiquitin-ligase MBR2
Mi10g14190.1	37.2	26.0633	32.64	20.28	21.6	31.2967	18.9033	26.1467	22.14	22.7	25.8367	25.88	25.85	26.2767	E3 ubiquitin-ligase MBR2
Mi00g10920.1	5.87333	8.58	7.37	3.05333	9.06	6.79333	2.38667	5.01333	7.71	5.83667	4.81667	6.27	6.69333	5.76	mediator of RNA polymerase II transcription subunit 25
novel.2392	36.1693	29.4604	33.8531	17.3517	54.3404	38.1169	31.036	39.9359	32.3485	27.7576	19.5037	21.6483	20.6016	19.4085	mediator of RNA polymerase II transcription subunit 25
Mi00g15310.1	69.7033	45.9533	50.9367	17.6933	63.34	23.65	51.33	39.3533	54.2	54.71	55.1867	67.8833	61.4467	52.5667	WD-40 repeat-containing MSI4
Mi12g07850.1	144.39	137.643	85.2333	98.6233	115.537	159.543	80.9833	124.42	118.347	93.26	90.94	141.143	127.583	94.8567	WD-40 repeat-containing MSI4
Mi06g07820.1	44.8933	37.1567	28.44	19.8867	30.0233	17.6733	19.44	25.7067	31.0733	33.03	22.5533	26.5367	42.51	35.1967	WD-40 repeat-containing MSI4-like
Mi07g04260.1	7.18667	4.07	3.69667	2.6	7.98333	3.62667	7.79333	3.81333	6.77667	10.3333	9.63667	11.4733	7.19667	9.08	OBERON 1
Mi03g23750.1	13.44	13.0567	14.13	12.0667	16.17	14.1067	12.8167	10.0933	16.1933	15.1	15.3133	16.7667	10.9167	7.46	OBERON 1
Mi02g23140.1	10.6133	12.25	5.46333	14.6833	15.05	13.5867	4.34667	15.11	8.89667	9.83	10.3433	16.7533	7.44333	8.02667	phytochrome A
Mi05g11570.1	22.96	4.9	17.86	11.5833	24.3833	11.2333	17.9733	10.9367	9.24667	13.3833	32.61	10.45	4.25667	12.8	phytochrome A
Mi05g11590.1	2.56667	1.61333	2.79667	2.48667	4.76	2.73667	0.196667	2.71667	1.34333	2.28667	5.27667	2.12333	1.41	3.01	phytochrome A
Mi05g11580.1	9.49667	4.03333	7.45333	6.80667	11.8767	7.84667	1.41333	6.92667	4.57	5.23667	12.38	5.32333	3.12	6.47	phytochrome A
Mi05g17210.1	30.3467	40	34.01	15.8867	29.65	70.0067	34.74	52.97	24.4833	20.43	21.52	21.4767	31.8933	19.8033	phytochrome A-associated F-box
Mi07g01170.1	25.4233	22.0033	12.59	16.37	26.3733	16.6467	7.78333	21.6633	16.4767	22.09	35.35	21.3067	15.8067	24.9	phytochrome B
Mi14g11570.1	110.003	74.69	109.643	217.523	91.8767	214.613	85.93	122.157	36.8033	36.4233	114.23	49.33	54.5667	27.3233	Phytochrome-interacting ankyrin-repeat 1
Mi09g17340.1	48.2533	43.7767	52.58	75.16	63.6933	152.55	63.08	47.9733	25.7033	22.93	69.0133	29.2367	20.5467	14.0167	Phytochrome-interacting ankyrin-repeat 1
Mi01g19940.1	14.55	14.64	12.0833	21.67	16.3033	30.0267	5.74	14.3567	14.2467	8.47333	21.3633	9.13667	13.2567	9.86	PHOTOPERIOD-INDEPENDENT EARLY FLOWERING 1
Mi10g05480.1	6.49667	2.07667	3.14667	2.31333	9.2	5.81667	7.72667	2.22	12.7267	14.8067	11.2733	15.2867	5.81	11.1733	PHOTOPERIOD-INDEPENDENT EARLY FLOWERING 1
Mi10g05490.1	10.1933	3.87333	4.59	3.76333	11.3167	8.61333	14.37	2.9	9.81	10.7267	18.1567	19.2133	8.16333	11.72	PHOTOPERIOD-INDEPENDENT EARLY FLOWERING 1
Mi02g22300.1	0	0	0	0.0133333	0.0266667	0	0	0	0	0	1.97	1.68667	2.19	2.63333	PHOTOPERIOD-INDEPENDENT EARLY FLOWERING 1
Mi05g13650.1	18.6767	20.6267	17.66	22.0567	15.4967	27.3433	5.75	18.0733	19.5733	15.2767	16.3033	16.1733	19.0133	17.4433	PHOTOPERIOD-INDEPENDENT EARLY FLOWERING 1-like
Mi09g08880.1	8.37667	1.99	4.05333	1.10667	14.3167	3.37	4.6	1.93333	5.74667	7.13667	13.5	4.36333	3.06333	6.91333	phytochrome-interacting factor 4
Mi01g02210.1	0.0366667	0.0166667	2.01667	0.94	0.04	0.893333	0.546667	0.986667	0.923333	0	0.0333333	0.0933333	0.05	0.0533333	peroxidase 2-like
Mi12g13120.1	10.9767	19.7533	7.88333	9.57333	13.6833	15.8267	10.2233	10.4067	16.5767	9.7	6.26333	25.25	17.15	7.64	leucine-rich PPR motif-containing, mitochondrial
Mi03g02990.1	0	1.05	13.47	0.123333	0	0.756667	17.2967	0	0	0	0	0	0	0	transcription factor PRE6-like
Mi08g11930.1	110.453	127.6	68.2667	87.3333	88.61	88	78.17	47.05	81.3267	80.67	107.833	90.33	53.6533	41.0033	two-component response regulator-like PRR37
Mi05g19450.1	79.7267	82.98	72.8233	106.617	53.76	105.453	45.65	82.46	54.04	55.9667	70.4733	20.6133	61.5933	108.167	pseudo-response regulator 5
Mi17g04070.1	17.1067	26.37	9.98667	10.98	3.86667	8.51	13.4533	22.7133	28.2333	14.1867	2.49333	6.55	18.7833	2.57	pseudo-response regulator 5
Mi01g20890.1	59.3867	157.05	92.62	405.283	21.29	321.827	32.16	206.36	23.6733	46.75	22.6467	16.8067	10.44	1.25333	pseudo-response regulator 5
Mi09g03670.1	78.46	65.37	51.73	256.63	39.75	306.293	17.7733	110.843	32.7267	37.1433	39.2733	16.48	45.4533	32.3167	pseudo-response regulator 5
Mi14g10080.1	29.9467	38.1967	8.49333	5.29667	10.92	1.74	21.7167	9.44667	30.9467	16.4433	2.47333	24.2333	23.82	13.46	pseudo-response regulator 5
Mi00g12780.1	0.05	0.0266667	0.0233333	0.0366667	0.123333	0	0	0.113333	0	0.0666667	2.9	0.153333	0.18	0.733333	ethylene-responsive transcription factor RAP2-7
Mi08g11990.1	16.89	31.85	9.86333	21.24	7.80333	18.7733	22.97	16.23	14.98	12.5367	6.62667	18.4633	12.79	12.91	ethylene-responsive transcription factor RAP2-7
Mi16g03360.1	1.71333	0.63	0.77	0.16	3.85667	0.6	1.95	1.66333	3.97667	6.81	3.96333	4.58333	4.02	4.78	AP2/ERF and B3 domain-containing transcription factor RAV1-like
Mi08g17020.1	1.23	0.496667	0.976667	2.49333	1.82333	0.596667	0.593333	1.63333	0.673333	1.35333	8.97667	2.38667	0.64	1.46	AP2/ERF and B3 domain-containing transcription repressor RAV2
Mi03g23450.1	43.1233	5.82333	20.69	103.97	8.87333	24.4	26.2667	39.4433	27.6433	84.27	14.6367	5.45333	12.0967	91.0333	probable E3 ubiquitin-ligase RHY1A
Mi14g12970.1	30.2067	29.1733	33.3067	45.6033	23.3867	53.2833	15.8767	28.2733	20.4267	24.1267	23.3667	13.9967	21.39	25.7567	E3 ubiquitin-ligase RING1
Mi20g08820.1	19.7633	12.7267	16.85	22.3367	16.2067	28.1367	10.7167	13.55	11.64	16.17	21.61	12.0267	10.55	21.8467	E3 ubiquitin-ligase RING1
Mi06g15090.1	16.5433	24.9133	10.9567	10.22	20.8933	18.9633	13.4367	17.1833	12.3333	11.8133	21.9633	10.0667	10.9767	10.8133	E3 ubiquitin-ligase RING1a
Mi09g12870.1	14.0167	10.91	13.2433	8.45	17.9033	19.27	16.9467	9.45667	11.7167	18.8867	15.9333	16.76	14.1567	15.04	E3 ubiquitin-ligase RING1a
Mi11g03730.1	10.82	9.84667	5.02	7.13667	18.9633	8.97	6.28	6.47333	5.38	4.94	20.5433	3.96	3.38	4.87667	E3 ubiquitin-ligase RING1a
Mi16g10120.1	7.05667	2.54	2.93667	1.01667	5.37333	2.09333	4.02333	4.5	5.39	7.82333	4.74667	3.65333	5.03667	7.34333	E3 ubiquitin-ligase RNF115/126
Mi01g01510.1	34.91	26.9433	27.7633	47.3567	29.56	33.0333	30.5667	42.81	29.01	22.7967	32.3433	18.34	19.8567	17.5	E3 ubiquitin-ligase RNF115/126
Mi14g14540.1	63.3033	44.93	74.2067	33.74	70.38	56.0967	68.6167	61.3167	45.0467	43.0233	69.0167	64.56	56.85	47.5467	E3 ubiquitin-ligase RNF115/126
Mi03g03120.1	2.10667	0.476667	1.19333	1.45333	1.82667	2.63667	2.16667	1.36667	1.24333	2.09333	4.34	1.23333	0.53	2.00667	E3 ubiquitin-ligase RNF115/126
Mi20g09970.1	45.8333	28.2933	33.1567	9.89	27.9467	8.16333	34.9733	18.2667	26.77	23.1067	50.8467	31.2733	31.9	28.99	E3 ubiquitin-ligase RNF38/44
Mi01g04670.1	62.51	72.5733	46.68	67.9967	121.023	89.96	52.9733	71.19	48.4067	59.9133	151.347	59.1633	36.0667	101.137	E3 ubiquitin-ligase RNF38/44
Mi16g12840.1	51.25	62.6867	51.0833	64.46	63.9767	78.04	43.65	48.48	28.2567	36.5433	94.92	71.7567	38.4467	59.36	E3 ubiquitin-ligase RNF38/44
Mi05g20460.1	6.09667	1.26333	2.64333	10.8033	6.05	6.58	1.21333	7.9	3.99	5.49333	16.1467	6.95	14.6767	19.69	SUPPRESSOR OF PHYA-105 1-like
Mi05g08840.1	6.58333	5.45	5.28	6.78333	14.5133	14.5067	8.51333	3.91	8.65	9.31667	12.29	15.5167	9.53333	6.90333	Transcription factor, SBP-box
Mi02g01080.1	106.207	63.2533	54.41	90.95	72.39	99.69	37.6533	68.5267	57.2167	57.06	63.88	52.0433	54.81	78.6767	sucrose nonfermenting 4-like
Mi05g22170.1	216.083	34.2	6.66	168.113	225.647	61.8033	9.93	115.863	82.11	83.9033	191.89	119.37	75.27	84.9567	MADS-box SOC1
Mi09g01410.1	72.2567	0.326667	0.64	22.0533	57.3867	0.536667	0.91	24.7367	34.23	15.71	135.67	37.8667	55.36	37.89	MADS-box SOC1
Mi08g02850.1	82.7433	3.67333	1.94667	24.3167	88.0633	5.1	1.66333	47.2867	62.5733	60.1	56.0867	73.4267	55.71	63.7233	SOC1-like 2
Mi08g02860.1	9.44667	0.12	0.133333	5.91667	2.51	0.143333	0.223333	6.64667	4.34	3.86667	0.16	0.26	0.283333	0.176667	SOC1-like 2
Mi08g02870.1	26.8233	3.21	3.04333	4.14333	39.1	4.86667	4.22667	32.6033	28.3433	45.97	2.12	4.33	2.80667	4.97667	SOC1-like 2
Mi08g02880.1	3.88333	0.176667	0.113333	1.36333	4.82667	0.286667	0.466667	4.71667	4.55	8.27	1.35333	0.446667	0.573333	0.726667	SOC1-like 2
Mi08g02890.1	12.2333	2.27333	0.313333	4.34667	13.7533	2.16333	1.74333	8.69333	9.54667	15.6567	9.02333	8.24	5.54667	9.48333	SOC1-like 2
Mi08g02930.1	63.3667	6.14667	2.62667	22.7667	61.57	5.66	8.14667	57.8433	79.27	100.747	38.1467	73.1967	45.3433	72.94	SOC1-like 2
Mi13g03290.1	81.2967	5.28667	2.05	37.8633	78.48	15.2533	4.26333	67.4433	103.937	70.8033	0.0766667	0.29	0.2	0.16	SOC1-like 2
Mi06g00560.1	54.4533	46.9367	38.31	42.7167	97.95	70.2367	41.4667	46.48	58.4767	61.3167	99.3967	80.1033	57.7133	63.37	SUPPRESSOR OF FRI4
Mi10g01370.1	230.663	175.447	159.027	182.627	75.7667	75.1533	39.05	69.03	62.3167	61.9067	70.9167	78.37	54.5067	57.9267	SUPPRESSOR OF FRI4
Mi03g01550.1	6.06333	8.31333	7.12667	16.8433	5.73	16.8	3.92	7.22667	4.21	3.78	7.36	2.44667	3.57667	4.59333	SUPPRESSOR OF PHYA-105 1-like
Mi20g02060.1	11.1567	12.0533	10.6367	29.19	13.21	29.22	4.00333	10.86	12.31	8.94	14.25	7.55667	7.51333	10.5667	SUPPRESSOR OF PHYA-105 1-like
Mi09g02920.1	7.87	6.27333	8.09333	8.28333	9.80667	10.0967	2.68667	5.50333	12.0567	10.7367	6.2	5.12	6.95	4.62667	SUPPRESSOR OF PHYA-105 1-like
Mi01g07270.1	16.3267	19.57	10.5767	14.6733	19.1167	20.07	9.23333	10.9367	11.9833	15.8467	22.6033	26.4633	18.0133	20.6967	F-box-like/WD repeat-containing TBL1XR1
Mi19g07340.1	42.8833	50.4433	24.0967	26.5633	43.18	37.14	25.2167	30.93	38.8567	40.7133	37.84	50.47	31.34	33.4967	F-box-like/WD repeat-containing TBL1XR1
Mi04g17530.1	54.6033	871.287	147.717	531.343	176.623	319.75	154.957	742.27	215.1	366.8	560.837	134.09	56.2533	310.59	TEMPRANILLO 1
Mi02g15810.1	17.71	10.96	11.58	7.55667	20.2067	12.6567	11.1167	10.5267	20.7867	10.3533	20.0067	10.3633	16.6667	10.4433	TERMINAL FLOWER 2
Mi07g07460.1	24.5567	11.86	15.34	3.03333	22.8233	8.14	19.67	15.0833	16.2433	20.8833	20.7333	14.7933	14.5167	20.71	TERMINAL FLOWER 2
Mi01g06850.1	4.66333	0	0	0.15	4.97	0	0.0333333	2.62667	55.28	36.1233	6.95	27.3167	42.1267	33.9333	TERMINAL FLOWER 1
novel.527	0.892101	1.72055	0.397204	1.46459	1.40386	2.80579	1.73643	1.0062	1.20744	1.87808	1.02049	2.43941	0.273728	0.38379	eukaryotic translation initiation factor 2C
Mi11g00010.1	0.123333	0.25	0.0866667	0.146667	1.42333	1.61667	0.64	1.73	1.6	1.14333	1.09333	0.986667	0.99	0.846667	eukaryotic translation initiation factor 2C
Mi02g08080.1	54.7567	85.02	75.9967	137.02	86.6333	111.893	68.24	88.52	32.2933	47.8167	64.7133	65.4167	45.2033	60.1933	TARGET OF EAT 1
Mi10g10490.1	24.82	7.00667	3.73	8.34	41.0567	1.57667	5.71667	24.0467	19.8467	31.4133	123.48	9.98	9.69	27.1033	TARGET OF EAT 1
Mi07g02720.1	35.7233	19.4333	18.1067	22.7833	38.4433	36.27	22.2467	25.05	24.9633	25.0867	52.0967	47.7633	29.3667	19.81	E3 ubiquitin-ligase Topors
Mi12g14290.1	24.5033	5.95667	16.0367	5.79	25.3767	6.50333	35.4833	33.65	14.6133	48.6733	31.19	11.0167	10.3467	30.9167	TOPLESS
Mi03g09880.1	52.1367	16.08	45.3533	9.5	48.14	36.0567	38.53	17.0733	44.9067	69.01	47.1467	16.4867	49.5767	59.9733	TOPLESS-like
Mi12g14320.1	33.2733	7.69333	9.75333	8.64667	18.91	6.72333	9.13667	16.0033	14.9133	13.76	25.5733	4.78333	10.46	15.2733	TOPLESS-like
Mi13g01400.1	0.123333	1.26	2.29	0.0333333	0.0366667	0.33	11.9	0.0933333	0.0633333	0.136667	0	0.196667	0.266667	0.183333	TOPLESS-like
novel.1816	0.136014	0.197804	0.0419482	0.0363701	1.96893	2.28518	0.820463	2.56255	0.953342	2.23552	1.67044	1.7293	0.872301	1.99715	topless-related 1
Mi02g00580.1	25.42	35.2967	27.1967	21.9767	27.3033	64.4933	20.08	21.3567	29.0067	38.3567	18.9967	33.3967	28.8133	28.28	topless-related 3-like
Mi02g22290.1	24.63	9.23	7.05667	11.6733	22.53	14.6367	12.2567	17.69	34.17	41.29	62.0467	61.2667	50.6367	76.86	topless-related 3-like
Mi03g21170.1	22.42	42.18	19.7567	39.8133	50.55	59.9833	11.9267	29.5467	21.4433	31.8267	36.97	23.7033	17.97	26.0633	topless-related 3-like
Mi07g01750.1	12.5933	17.05	15.15	19.0533	24.5767	27.1	9.82333	10.2567	10.19	17.4967	20.3867	12.37	8.83333	13.6067	topless-related 3-like
Mi07g10540.1	30.8667	19.72	22.49	12.8233	24.0933	33.6733	15.1133	13.4667	20.7767	21.7033	26.1867	16.2433	18.3733	17.6633	topless-related 3-like
Mi02g19540.1	8.65	8.97	2.45667	4.7	14.05	3.05333	5.55333	8.47333	9.01667	14.9133	11.74	9.26333	7.10333	18.32	topless-related 4-like
Mi02g22090.1	7.39333	4.7	2.37333	6.40667	8.47	3.19333	3.33	4.81	9.4	15.1067	23.3067	20.15	15.0133	31.8467	topless-related 4-like
Mi02g22430.1	1.08	1.06333	0.54	0.966667	37.7267	44.6033	23.52	47.4433	41.27	41.27	37.57	27.9567	26.61	35.5167	topless-related 4-like
Mi02g23690.1	68.9167	37.2633	32.8033	55.48	62.6767	47.5967	31.8	72.78	86.54	54.9867	52.8467	58.5433	113.957	68.1567	topless-related 4-like
Mi06g11490.1	54.3	33.2467	106.747	38.1833	51.6267	72.1567	40.2033	25.6433	22.29	56.7033	73.71	25.94	16.85	44.5833	topless-related 4-like
Mi12g10480.1	36.6	36.74	30.5033	25.4533	46.7667	36.9833	18.3033	30.8133	35.0167	32.4633	40.46	24.29	28.43	31.6367	topless-related 4-like
Mi17g09500.1	17.6867	13.8567	21.0367	22.3867	21.49	42.28	10.8967	16.0433	12.9433	18.7333	17.1333	7.14333	8.76333	12.5567	topless-related 4-like
Mi01g28170.1	18.55	8.38333	9.03667	5.47667	19.1833	10.48	8.22333	9.29333	15.8633	16.4367	18.3333	18.4933	18.6067	16.99	trichohyalin
Mi01g07520.1	32.5633	28.49	30.02	13.06	39.4467	17.5133	41.87	29.5367	33.1367	28.92	35.81	36.7567	43.0567	29.9233	UDP-glucosyltransferase 73B2
Mi12g03720.1	23.3167	36.7033	44.8233	32.3233	28.4933	30.8233	48.9867	42.33	56.1533	47.91	15.3533	46.76	46.1867	35.3833	Vernalization5/VIN3-like 1
Mi17g03560.1	16.7567	5.93	12.33	10.2067	17.23	12.0933	13.43	14.2	15.0033	15.2533	19.47	12.26	15.18	10.98	Vernalization5/VIN3-like 1
Mi17g08400.1	8.00333	9.04	17.0833	3.55667	8.16	8.14	12.8667	9.95	19.2033	15.9967	4.69	12.2633	19.19	16.0567	Vernalization5/VIN3-like 1
Mi18g07580.1	1.44333	0.713333	2.62	0.316667	0.78	1.18333	0.733333	0.433333	1.99	2.24	0.323333	1.33667	1.80333	2.05333	Vernalization5/VIN3-like 1
Mi12g09550.1	17.43	17.51	15.3933	12.1067	15.04	26.5567	19.6067	11.9467	18.7633	19.0833	23.09	8.06333	16.0833	20.4567	VIN3-like 1
Mi15g07930.1	2.77	2.89333	0.923333	0.446667	0.996667	0.353333	1.93667	1	3.81333	4.66667	0.526667	1.52667	4.20667	7.22667	VERNALIZATION INSENSITIVE 3
Mi04g08730.1	29.5067	26.6167	11.3233	16.1267	23.0467	11.92	14.14	15.4767	14.5067	16.8	22.4167	24.81	12	21.6033	B3 domain-containing transcription factor VRN1-like
Mi10g12270.1	44.4533	20	19.45	16.1367	59.5067	16.9733	25.7433	30.9833	25.6633	35.9333	56.7667	58.5333	25.8433	52.24	B3 domain-containing transcription factor VRN1-like
Mi01g07210.1	44.53	16.38	25.41	9.38	35.12	21.5067	25.8167	28.9167	33.9967	18.2967	34.7633	31.3033	36.58	21.4567	serine/threonine-kinase WNK1-like
Mi03g23990.1	391.197	295.057	224.7	241.537	308.89	224.693	152.793	318.67	207.487	235.687	271.827	381.943	295.82	311.773	serine/threonine-kinase WNK1-like
Mi07g04370.1	265.76	177.56	163.047	122.303	391.413	159.39	213.83	328.313	214.13	235.767	349.26	309.263	273.333	334.293	serine/threonine-kinase WNK1-like
Mi17g08310.1	24.1433	26.6433	14.4667	45.2867	23.0833	36.26	18.4	29.6533	18.3	14.6133	23.47	14.7167	23.23	10.1367	serine/threonine-kinase WNK1-like
novel.2668	3.04622	2.66143	2.77263	2.85685	10.278	5.7153	2.7604	9.34338	10.2614	9.47539	9.88275	13.0185	7.69116	10.2432	serine/threonine-kinase WNK1-like
Mi11g07460.1	1.46667	3.31333	3.89333	14.46	5.76667	3.34333	3.43667	5.34667	0.316667	0.436667	1.05333	1.36667	0.146667	0.416667	ethylene-responsive transcription factor WRI1
Mi11g14510.1	0.0533333	0.593333	1.93667	0.12	0.0766667	0.04	1.42667	0.0933333	0.04	0.143333	0.0266667	0.153333	0.0533333	0.22	ethylene-responsive transcription factor WRI1
Mi12g03880.1	47.93	45.61	41.9633	42.21	40.2067	40.8067	20.4533	51.2533	35.1667	36.45	34.0533	25.4233	30.4633	24.98	adagio 1/ZTL
Mi17g03480.1	18.1633	21.7	18.85	16.12	16.7267	18.93	13.0167	12.7133	15.9067	16.7967	14.58	14.1567	18.0733	16.5367	adagio 1/ZTL
Mi17g03470.1	22.6867	39.8567	31.0933	38.43	27.69	55.1267	7.15	24.98	19.8933	17.65	18.28	26.26	35.51	28.6867	adagio 1/ZTL

## Sheet: Supplementary Table 3
Supplementary Table 3. FPKM values of the DEGs enriched in important pathways associated with flowering in three mango varieties differing in flowering intensity.
ID	AF	AHF	AHS	AS	CF	CS	CYF	CYS	BF	BHF	BHS	BS	BYF	BYS	KEGG	KEGG pathway
Mi01g03260.1	5.12667	8.23667	7.87333	8.43667	4.59667	13.7367	3.15333	4.15333	3.01333	3.51333	1.02	0.726667	4.69333	5.41	Telomere repeat-binding protein 2 (TRF-LIKE 1)	--
Mi04g11230.1	0.91	0.743333	0.756667	5.41333	1.99333	0.336667	0.133333	0.43	1.68	3.03667	0.34	1.61	0.51	0.483333	AT-hook motif nuclear-localized protein 25	--
Mi10g14310.1	0.686667	0.213333	0.266667	0.216667	0.243333	0.276667	0.186667	1.11333	0.02	0.0666667	0.0666667	0.02	0	0	AT-hook motif nuclear-localized protein 25	--
Mi12g01970.1	8.84333	11.4333	38.7133	26.49	20.6367	18.1067	3.52333	17.2433	11.3	11.2467	64.65	26.19	6.59333	16.6367	Transcription factor IBH1-like 1	--
Mi14g03660.1	0.0666667	0.22	6.76	0.36	0.07	0.25	0	1.43333	0.04	0.41	22.4133	0.0666667	0.0333333	1.81333	Transcription factor IBH1-like 1	--
Mi17g02320.1	2.24	11.2833	21.43	1.54667	3.63333	14.8933	17.05	31.4633	3.37333	2.80333	39.79	5.43	11.9733	23.2633	Transcription factor IBH1-like 1	--
Mi20g07850.1	2.06333	0.863333	1.58333	1.62667	2.44333	1.51667	1.08667	1.76667	2.18667	3.23667	2.58667	2.10667	1.49333	1.52	Mini zinc finger protein 1	--
novel.1690	0.948215	0.68769	0.574785	0.765484	1.08334	1.4192	0.916932	1.07631	0.667534	0.339985	0.937085	0.545235	1.07889	1.48483	EARLY FLOWERING 1/HEADING DATE 16	--
novel.216	0.891921	0.0978427	0.0929787	0.0825377	0.515948	0	0.121456	0.497568	0.402945	0	0.305717	0.553294	0.431627	0.577528	Precursor of CEP5	--
novel.796	2.3378	1.27498	2.74016	0.640535	1.83868	3.17724	2.00643	2.39702	1.7512	1.52192	2.9503	1.47141	1.51871	1.95837	Casein kinase 1-like protein HD16	--
novel.1639	2.94089	0.0750407	0.202561	0.163225	0.289159	0.058409	0.261976	0.147399	0.0791893	0.00800133	0.711003	0.284202	0.449712	0.278122	Precursor of CEP5	--
Mi02g15120.1	3.58667	9.95333	7.89667	13.62	2.67667	13.8767	2.54333	2.55333	3.24667	15.7833	10.8333	3.66	3.82	2.61667	K00521 ferric-chelate reductase	--
Mi04g17070.1	20.8767	19.2767	17.8367	18.48	29.6767	32.09	20.2033	17.71	23.3133	29.0933	22.7667	26.6	33.5267	28.3833	K00784 ribonuclease Z	ko03013: RNA transport
Mi05g07780.1	29.82	91.43	34.8633	72.1333	20.5	34.9133	18.0533	14.6333	25.6633	80.7667	46.87	39.6733	34.7867	38.7	K00784 ribonuclease Z	ko03013: RNA transport
Mi07g05840.1	40.81	100.293	42.8533	115.917	46.5767	62.2533	5.75667	12.5133	71.8067	110.587	56.0833	39.9733	13.8433	17.9067	K00799 glutathione S-transferase	ko00480: Glutathione metabolism
Mi07g05850.1	109.187	337.197	125.313	286.617	95.9133	121.75	11.76	31.78	134.903	182.927	90.1733	63.8833	37.6433	41.6767	K00799 glutathione S-transferase	ko00480: Glutathione metabolism
Mi07g05830.1	11.2533	24.9233	29.5867	350.43	5.72333	3.74333	3.22333	2.82333	7.91667	77.2933	8.73	13.0867	4.77333	4.69333	K00799 glutathione S-transferase	ko00480: Glutathione metabolism
Mi01g00640.1	1.67	1.96667	157.063	1.89667	0.276667	4.67	0.476667	0.986667	1.22667	7.51333	50.4233	9.52667	3.20333	4.58333	K00799 glutathione S-transferase	ko00480: Glutathione metabolism
Mi06g15900.1	0	0.163333	0.0366667	0	0	0.0333333	0	0.0166667	0	0.23	0.616667	0	0.0166667	0	K01365 cathepsin L	ko04145: Phagosome
Mi11g03350.1	9.69667	1.47	2.53333	1.37	0.263333	0.476667	1.09333	1.48333	0.386667	0.383333	1.21	3.28667	2.43	2.93	K01365 cathepsin L	ko04145: Phagosome
Mi11g03380.1	3.17333	0.15	0.46	0.296667	0.0166667	0.0566667	0.0633333	0.14	0	0.0133333	0	0.303333	0.0966667	0.05	K01365 cathepsin L	ko04145: Phagosome
Mi02g12170.1	119.04	160.67	147.4	182.367	113.827	133.893	110.137	94.5367	149.36	194.98	73.7933	133.473	103.683	92.2433	K02218 casein kinase 1	--
Mi03g11630.1	48.8267	80.64	49.0233	99.4467	41.94	53.7433	40.4267	31.8133	50.83	99.5333	27.2833	51.9333	36.46	25.8333	K02218 casein kinase 1	--
Mi06g08920.1	47.5967	77.39	46.1667	74.6067	47.4933	42.0733	34.2333	35.63	58.14	93.1667	28.5367	50.1467	32.95	32.2433	K02218 casein kinase 1	--
Mi07g09330.1	29.9033	29.55	47.08	17.4	25.6233	39.76	25.3467	37.2667	45.2767	22.3067	33.1433	22.82	29.8	39.0367	K02218 casein kinase 1	--
Mi12g11170.1	37.2733	46.6967	48.1067	75.14	41.4367	40.0867	36.8067	36.08	48.3467	100.55	17.7933	53.1333	31.7133	28.6567	K02218 casein kinase 1	--
Mi17g08300.1	68.4267	71.61	49.6533	97.4933	90.3367	54.45	46.4167	61.5267	85.5167	76.5467	38.43	80.22	44.6467	56.4467	K02218 casein kinase 1	--
Mi17g11320.1	43.26	33.0533	25.6767	48.11	48.3533	29.48	33.6067	26.3433	44.44	84.9867	15.7933	36.9967	31.4433	23.01	K02218 casein kinase 1	--
Mi19g06930.1	3.21	25.3967	29.8767	6.92	8.00667	90.87	5.39667	7.59667	5.26333	16.0633	24.3367	10.4333	12.8033	26.4433	K02987 small subunit ribosomal protein S4e	ko03010: Ribosome
Mi01g01790.1	55.19	96.4633	49.62	92.5967	78.7367	57.0067	44.2067	47.4667	72.3133	104.72	53.64	51.9433	49.6733	53.0833	K03145 transcription elongation factor S-II	--
Mi12g12090.1	26.5867	56.2867	36.9867	83.8733	34.7633	25.5033	27.46	22.9467	36.44	88.73	20.6167	40.0333	24.8833	25.3767	K03145 transcription elongation factor S-II	--
Mi00g16450.1	15.4	25.9533	26.2367	38.03	21.35	14.26	12.1633	13.09	22.3633	56.01	13.7433	36.04	13.3067	13.74	K03145 transcription elongation factor S-II	--
Mi16g09680.1	36.7367	62.47	36.4433	64.6167	51.15	63.08	32.9367	26.5367	49.67	91.7633	38.2667	52.14	33.4133	29.2033	K03145 transcription elongation factor S-II	--
novel.880	0.042916	0.056877	0.100976	0.007689	0.0261907	0.824317	1.30835	1.49281	0.084855	0.0196337	0.262706	0.142461	0.292698	0.131366	K03145 transcription elongation factor S-II	--
Mi07g06960.1	0.17	0	0	0	0.113333	0.0633333	0.216667	0	0	0.84	0.113333	0.333333	0	0	K03860 phosphatidylinositol glycan, class Q	ko00563: Glycosylphosphatidylinositol (GPI)-anchor biosynthesis
Mi08g15960.1	0.11	0	0	0	0	0	0	0	0.126667	0	0	0	0	0	K03860 phosphatidylinositol glycan, class Q	ko00563: Glycosylphosphatidylinositol (GPI)-anchor biosynthesis
Mi08g18680.1	38.6933	43.7233	32.4467	4.13333	0.456667	287.397	130.547	30.4967	6.03333	2.25667	159.18	24.1067	105.36	62.7867	K03860 phosphatidylinositol glycan, class Q	ko00563: Glycosylphosphatidylinositol (GPI)-anchor biosynthesis
Mi08g19220.1	32.6267	13.1767	4.17667	13.8667	3.7	16.1533	5.50667	7.33	10.93	1.82333	14.1433	16.1267	7.59667	15.03	K03860 phosphatidylinositol glycan, class Q	ko00563: Glycosylphosphatidylinositol (GPI)-anchor biosynthesis
Mi13g12350.1	138.8	258.27	312.107	221.523	89.7	2415.62	216.407	487.687	304.993	105.98	962.82	660.357	211.473	602.103	K03860 phosphatidylinositol glycan, class Q	ko00563: Glycosylphosphatidylinositol (GPI)-anchor biosynthesis
Mi13g13240.1	127.78	177.4	103.587	21.9367	56.4333	42.84	226.757	109.54	64.3267	32.68	412.86	104.863	622.217	173.243	K03860 phosphatidylinositol glycan, class Q	ko00563: Glycosylphosphatidylinositol (GPI)-anchor biosynthesis
Mi18g02560.1	0.0466667	0.66	14.68	0.296667	2.75667	0.693333	10.4533	27.2733	0.306667	0.18	81.5867	0.643333	19.94	15.95	K03860 phosphatidylinositol glycan, class Q	ko00563: Glycosylphosphatidylinositol (GPI)-anchor biosynthesis
Mi18g02570.1	3.66667	3.08	9.57333	3.62667	0.726667	2.71	2.25333	10.37	1.91	0.686667	33.59	10.0233	5.31	4.32333	K03860 phosphatidylinositol glycan, class Q	ko00563: Glycosylphosphatidylinositol (GPI)-anchor biosynthesis
Mi20g07220.1	0	25.9367	4.72	0	0	0	0.15	0	0.103333	50.9433	39.21	0	0	0	K03860 phosphatidylinositol glycan, class Q	ko00563: Glycosylphosphatidylinositol (GPI)-anchor biosynthesis
Mi04g08930.1	23.0833	13.7667	23.9467	20.8367	6.88667	26.2067	14.3333	14.2033	11.84	6.25	33.1933	10.3467	24.1233	14.4	K03921 acyl-acyl-carrier-protein] desaturase	ko00061: Fatty acid biosynthesis; ko01040: Biosynthesis of unsaturated fatty acids; ko01212: Fatty acid metabolism
Mi03g14350.1	0.14	0.18	0.13	0.15	0.09	0.396667	0.326667	0.12	0.173333	0.1	0.183333	0.1	0.403333	0.15	K04120 ent-copalyl diphosphate synthase	ko00904: Diterpenoid biosynthesis
Mi09g19620.1	0.02	0.54	0.21	0.36	0	0.423333	0.273333	0.0466667	0	0.153333	0.343333	0	0.156667	0.09	K04120 ent-copalyl diphosphate synthase	ko00904: Diterpenoid biosynthesis
Mi13g00460.1	18.1633	15.23	7.89667	13.0833	8.28333	15.63	11.3533	15.62	8.47	9.66667	8.26	11.55	8.76333	13.8133	K04121 ent-kaurene synthase	ko00904: Diterpenoid biosynthesis
Mi15g10080.1	0.0633333	0.153333	0.0966667	0.0966667	0.0766667	0.0433333	0.07	0.16	0.126667	0.33	0.433333	0.16	0.05	0.0966667	K04122 ent-kaurene oxidase	ko00904: Diterpenoid biosynthesis
Mi18g10270.1	12.18	18.4967	15.95	4.91333	14.67	22.1333	31.3133	33.6533	17.01	5.27333	28.6333	20.3733	24.2967	37.13	K04122 ent-kaurene oxidase	ko00904: Diterpenoid biosynthesis
Mi03g03300.1	0	0.856667	10.96	0.0133333	0	0.0133333	0.0566667	0	0.0866667	0.0133333	2.81	0	0	0.0266667	K04123 ent-kaurenoic acid hydroxylase	ko00904: Diterpenoid biosynthesis
Mi03g03310.1	0.803333	0.0133333	0.06	0.0866667	0.01	0.176667	0.75	0.02	0.09	0.04	1.16667	0.0433333	0.48	0.0133333	K04123 ent-kaurenoic acid hydroxylase	ko00904: Diterpenoid biosynthesis
Mi03g03320.1	0	0	0.193333	0	0.0566667	0	0	0.256667	0.06	0.0266667	0.133333	0	0	0.0366667	K04123 ent-kaurenoic acid hydroxylase	ko00904: Diterpenoid biosynthesis
Mi03g03330.1	0	0	0	0	0.566667	1.36333	1.41667	2.95667	0.656667	0.236667	1.21667	0.453333	0.61	1.58	K04123 ent-kaurenoic acid hydroxylase	ko00904: Diterpenoid biosynthesis
Mi05g23760.1	3.43333	4.28667	2.54	0.586667	7.84333	6.71333	23.54	21.7167	5.02667	0.99	4.73667	5.85	14.4533	10.53	K04123 ent-kaurenoic acid hydroxylase	ko00904: Diterpenoid biosynthesis
Mi07g13590.1	0	0	0	0	0.04	0	0	0.0233333	0.173333	0	0.0833333	0.243333	0.0266667	0.0566667	K04123 ent-kaurenoic acid hydroxylase	ko00904: Diterpenoid biosynthesis
Mi09g00080.1	3.81333	0.443333	0.416667	0.39	5.42	2.08333	0.466667	6.97	3.56667	0.0166667	0.83	1.46667	0.56	8.38333	K04123 ent-kaurenoic acid hydroxylase	ko00904: Diterpenoid biosynthesis
Mi02g01560.1	0	0	0.0233333	0	0.116667	0	0	0	0.143333	0.05	0.116667	0.29	0	0	K04123 ent-kaurenoic acid hydroxylase	ko00904: Diterpenoid biosynthesis
Mi06g10260.1	0	0.0333333	0.0266667	0.813333	0	0.03	0	0	0.0166667	0	0.0633333	0	0	0	K04124 gibberellin 3-beta-dioxygenase	ko00904: Diterpenoid biosynthesis
Mi03g10790.1	1.32667	1.16333	16.26	0.21	0	0.49	6.42333	1.05	0	0.296667	15.61	1.48	5.56667	0.63	K04124 gibberellin 3beta-dioxygenase	ko00904: Diterpenoid biosynthesis
Mi06g10250.1	0	0.0166667	3.25	0	0	0.03	0.896667	0.376667	0	0	10.3233	0	0.42	0.156667	K04124 gibberellin 3beta-dioxygenase	ko00904: Diterpenoid biosynthesis
Mi03g10780.1	0	0.0166667	0.0133333	0	0	0.0166667	0	0	0	0	0	0	0	0	K04124 gibberellin 3-beta-dioxygenase	ko00904: Diterpenoid biosynthesis
Mi12g12160.1	0	0.133333	0.16	0.0333333	0	0	0	0.0166667	0	0.0133333	0.03	0.0166667	0	0	K04124 gibberellin 3-beta-dioxygenase	ko00904: Diterpenoid biosynthesis
Mi17g10820.1	0.626667	0	1.13333	0.333333	0.213333	0.0166667	0.03	0.14	0.273333	0.166667	0.346667	0.186667	0.0333333	0.286667	K04124 gibberellin 3-beta-dioxygenase	ko00904: Diterpenoid biosynthesis
Mi01g22230.1	0.48	0.983333	5.07333	2.47	7.30667	3.72667	0.286667	2.82667	29.35	0.05	23.24	3.21667	4.48333	10.6467	K04125 gibberellin 2beta-dioxygenase	ko00904: Diterpenoid biosynthesis
Mi05g18440.1	0.31	0.566667	1.51667	0.97	0.136667	0.0533333	0.0966667	0.0966667	0.15	0.16	0.943333	0.113333	0.03	0.0333333	K04125 gibberellin 2beta-dioxygenase	ko00904: Diterpenoid biosynthesis
Mi09g04480.1	0.86	0.56	0.893333	2.07333	0	0.27	0.0333333	0.56	0.976667	0.113333	1.22667	2.10333	0.396667	3.02	K04125 gibberellin 2beta-dioxygenase	ko00904: Diterpenoid biosynthesis
Mi11g01720.1	39.84	11.6267	112.553	20.7433	11.32	9.61667	3.05	42.92	15.1567	1.74	163.037	12.4267	19	103	K04125 gibberellin 2-oxidase	ko00904: Diterpenoid biosynthesis
Mi16g05700.1	0.0666667	6.01	4.38667	0.0466667	38.57	10.5767	0.08	0.176667	87.3767	0.13	9.47667	1.39	1.96333	0.756667	K04125 gibberellin 2-oxidase	ko00904: Diterpenoid biosynthesis
Mi11g05510.1	0.0333333	2.53333	7.25667	1.7	0.0466667	0.286667	3	1.24667	0.0366667	0.273333	7.29	1.23333	1.74333	1.13667	K04125 gibberellin 2-oxidase	ko00904: Diterpenoid biosynthesis
Mi02g09820.1	0.0333333	0.0566667	0.1	0.0166667	0	0	0.05	0	0	0	0.323333	0	0	0	K04125 gibberellin 2-oxidase	ko00904: Diterpenoid biosynthesis
Mi08g10550.1	18.79	2.14	3.66	2.90667	0.163333	0.906667	6.24333	6.71667	0.613333	0.516667	4.86667	4.41667	5.61	4.15	K04125 gibberellin 2-oxidase	ko00904: Diterpenoid biosynthesis
Mi06g17550.1	0.713333	0.293333	0.77	0.666667	0.643333	0.836667	4.37333	6.29333	0.666667	2.72333	0.456667	0.533333	1.95	2.22333	K04125 gibberellin 2-oxidase	ko00904: Diterpenoid biosynthesis
Mi01g26630.1	0.1	0.42	0.63	0.0166667	0	0.05	0.0633333	0.45	0.02	0.0133333	0.84	0.0333333	0.23	0.476667	K04125 gibberellin 2-oxidase	ko00904: Diterpenoid biosynthesis
Mi04g03790.1	1.27	7.73333	5.33	10.2533	0.48	3.04333	0.653333	0.453333	1.26667	2.9	6.50333	7.96	2.36	0.396667	K04125 gibberellin 2-oxidase	ko00904: Diterpenoid biosynthesis
Mi07g00670.1	0.586667	0.943333	1.05333	0.8	0.0866667	0.533333	0.24	0.876667	0.25	1.88667	5.31667	0.33	0.2	0.71	K04125 gibberellin 2-oxidase	ko00904: Diterpenoid biosynthesis
Mi16g02740.1	0.38	0	0.07	0	0.0166667	0.05	0	0	0.0333333	0	0	0	0	0.103333	K04125 gibberellin 2-oxidase	ko00904: Diterpenoid biosynthesis
Mi08g00270.1	7.79	3.63667	10.2733	4.11667	13.6867	10.91	9.30667	8.65667	11.79	8.82333	6.06333	9.52	9.79667	8.53667	K04422 mitogen-activated protein kinase kinase kinase 13	--
Mi12g00990.1	17.2867	21.42	16.52	36.2767	20.9233	19.2133	22.3533	19.27	22.0033	38.3967	10.0333	21.65	19.23	20.3333	K04422 mitogen-activated protein kinase kinase kinase 13	--
Mi17g08960.1	3.49333	5.98667	1.90667	14.7833	1.70667	0.156667	0.506667	3	2.03333	5.27667	2.25333	6.09	0.706667	1.29667	K04422 mitogen-activated protein kinase kinase kinase 13	--
Mi13g00660.1	13.7967	14.5667	19.0767	9.26667	17.72	16.55	15.6367	15.1867	17.66	19.6467	12.8933	17.0367	16.9433	15.6433	K04422 mitogen-activated protein kinase kinase kinase 13	--
Mi05g22170.1	216.083	34.2	6.66	168.113	191.89	119.37	75.27	84.9567	225.647	61.8033	9.93	115.863	82.11	83.9033	K04454 MADS-box transcription enhancer factor 2C	--
Mi09g01410.1	72.2567	0.326667	0.64	22.0533	135.67	37.8667	55.36	37.89	57.3867	0.536667	0.91	24.7367	34.23	15.71	K04454 MADS-box transcription enhancer factor 2C	--
Mi09g01360.1	0.243333	0.14	0.03	0	0.296667	0.756667	3.56667	2.24	0.05	0.186667	0	0.07	0.313333	0.0766667	K05282 gibberellin 20-oxidase	ko00904: Diterpenoid biosynthesis
Mi08g02960.1	2.5	0	0.11	0.0266667	0.183333	0.543333	4.88333	0.293333	0.0833333	0.0433333	0.356667	0.253333	2.88333	0.123333	K05282 gibberellin 20-oxidase	ko00904: Diterpenoid biosynthesis
Mi13g03340.1	19.7467	0.916667	5.1	2.94	3.51667	1.52333	13.23	0.226667	3.76667	0.753333	8.33	10.7767	17.32	1.12	K05282 gibberellin 20-oxidase	ko00904: Diterpenoid biosynthesis
Mi07g08880.1	0.0266667	0	0	0	0.16	0	0	0.196667	0.0333333	0	0	0	0	0.0166667	K05282 gibberellin 20-oxidase	ko00904: Diterpenoid biosynthesis
Mi05g22210.1	0.616667	2.61	9.94333	0.0933333	0.286667	0.373333	1.16333	0.196667	0.473333	0.266667	6.15	1.04	0.733333	1.47333	K05282 gibberellin-44 dioxygenase	ko00904: Diterpenoid biosynthesis
Mi07g09990.1	50.5533	50.5967	71.3233	48.8967	74.4967	69.63	36.3067	44.5133	58.3867	45.7	70.6933	40.3	35.71	41.81	K08066 nuclear transcription factor Y, gamma	--
novel.1865	1.35732	2.69728	7.73541	4.06465	0	2.48684	1.43911	0.567872	0.315941	1.80159	14.8243	3.33032	9.66002	1.36285	K08066 nuclear transcription factor Y, gamma	--
Mi02g01920.1	59.0133	32.95	45.9533	19.49	88.4	46.3667	26.7167	41.8333	59.1767	19.5767	51.0233	36.2033	31.6633	38.0233	K08066 nuclear transcription factor Y, gamma	--
Mi03g07330.1	143.613	220.723	250.087	218.637	309.277	197.52	86.2667	222.51	240.973	280.28	230.597	315.817	158.497	212.92	K08869 aarF domain-containing kinase	--
Mi03g11680.1	19.25	205.43	74.7133	172.327	27.68	62.11	17.54	12.88	49.3133	65.66	25.6867	59.4833	12.9433	17.2933	K08869 aarF domain-containing kinase	--
Mi06g08880.1	32.6733	97.1267	42.35	169.36	113.787	27.47	12.7967	42.35	128.273	80.34	20.7833	86.2567	15.6467	31.1167	K08869 aarF domain-containing kinase	--
Mi12g08020.1	0.203333	0.723333	1.62333	7.00667	0.0366667	0.156667	2.46	0.626667	0.123333	1.62	1.11	0.573333	4.19333	0.926667	K08869 aarF domain-containing kinase	--
Mi12g10720.1	10.8633	0.76	1.22333	2.09	7.32667	7.36667	0.416667	8.36667	20.5067	0.473333	2.12	14.15	1.25667	4.83333	K08869 aarF domain-containing kinase	--
Mi13g05160.1	0.04	0	0	0	0	0	0	0.08	0	0.03	0.326667	0	0.04	0	K08869 aarF domain-containing kinase	--
Mi14g13510.1	5.49667	8.24	9.72	12.72	2.17	6.11667	14.9233	6.26667	2.43	4.97667	2.85333	12.3933	6.86	3.22667	K08869 aarF domain-containing kinase	--
Mi17g07100.1	4.99	3.19667	3.53667	16.2433	5.75	6.73667	15.92	16.77	4.29333	2.53	5.30333	7.61667	25.8333	23.9033	K08869 aarF domain-containing kinase	--
Mi20g05900.1	52.27	64.6367	54.5833	97.2767	52.3333	39.7567	41.34	38.1233	51.3	74.8567	63.0733	59.8533	50.9167	50.19	K08869 aarF domain-containing kinase	--
Mi20g09220.1	5.87667	9.09333	12.55	16.0267	2.28333	9.74	2.44	5.13333	3.09333	15.0733	14.7167	10.1	3.27333	4.57333	K08869 aarF domain-containing kinase	--
novel.1666	0.33205	0.0308437	0.0299387	0.189134	0.027015	0.030743	0.110286	0	0	0	0.02725	0.160252	0.659053	0.082542	K08869 aarF domain-containing kinase	--
Mi08g02850.1	82.7433	3.67333	1.94667	24.3167	56.0867	73.4267	55.71	63.7233	88.0633	5.1	1.66333	47.2867	62.5733	60.1	K09260 MADS-box transcription enhancer factor 2A	--
Mi08g02860.1	9.44667	0.12	0.133333	5.91667	0.16	0.26	0.283333	0.176667	2.51	0.143333	0.223333	6.64667	4.34	3.86667	K09260 MADS-box transcription enhancer factor 2A	--
Mi08g02870.1	26.8233	3.21	3.04333	4.14333	2.12	4.33	2.80667	4.97667	39.1	4.86667	4.22667	32.6033	28.3433	45.97	K09260 MADS-box transcription enhancer factor 2A	--
Mi08g02880.1	3.88333	0.176667	0.113333	1.36333	1.35333	0.446667	0.573333	0.726667	4.82667	0.286667	0.466667	4.71667	4.55	8.27	K09260 MADS-box transcription enhancer factor 2A	--
Mi08g02890.1	12.2333	2.27333	0.313333	4.34667	9.02333	8.24	5.54667	9.48333	13.7533	2.16333	1.74333	8.69333	9.54667	15.6567	K09260 MADS-box transcription enhancer factor 2A	--
Mi08g02930.1	63.3667	6.14667	2.62667	22.7667	38.1467	73.1967	45.3433	72.94	61.57	5.66	8.14667	57.8433	79.27	100.747	K09260 MADS-box transcription enhancer factor 2A	--
Mi13g03290.1	81.2967	5.28667	2.05	37.8633	0.0766667	0.29	0.2	0.16	78.48	15.2533	4.26333	67.4433	103.937	70.8033	K09260 MADS-box transcription enhancer factor 2A	--
Mi04g21640.1	0.146667	0.256667	0.54	0.543333	0.303333	0.14	0.186667	0.226667	0.0233333	0.246667	0.353333	0.146667	0.17	0.0933333	K09264 MADS-box transcription factor, plant	--
Mi05g10480.1	0.02	0.896667	0.9	0.11	0.126667	0.0666667	0.206667	0.15	0.0666667	0.766667	2.16	0.34	0.0833333	0.133333	K09264 MADS-box transcription factor, plant	--
Mi13g06320.1	0	0.556667	0.706667	0	0.0233333	0.113333	0	0	0	0.376667	2.41333	0	0	0	K09264 MADS-box transcription factor, plant	--
Mi04g14950.1	1.50333	0.463333	0.0633333	0.253333	0.406667	0.336667	0.173333	0.55	1.41	0	0.0166667	1.64333	1.11667	1.17	K09286 EREBP-like factor	--
Mi09g13790.1	0	0	0.0433333	0	0	0.0233333	0.0433333	0.0433333	0	0	0.0466667	0	0	0	K09286 EREBP-like factor	--
Mi14g08410.1	0	0.0233333	0	0	0	0	0.0233333	0.0233333	0.0233333	0	0	0	0	0	K09286 EREBP-like factor	--
Mi05g05620.1	2.28333	0.58	0.13	1.19	0.406667	1.92667	1.03	0.273333	1.30667	0.2	0.143333	0.903333	1.43333	0.51	K09286 EREBP-like factor	--
Mi01g03350.1	99.5267	9.53333	14.43	10.85	16.9533	28.7533	44.38	42.36	21.0533	6.20333	23.9667	30.12	33.7333	21.9633	K09422 transcription factor MYB, plant	--
Mi04g00320.1	5.35	32.7767	103.58	4.14	9.29667	42.3967	0.8	7.85	6.16667	26.47	117.263	14.0133	1.7	21.0133	K09422 transcription factor MYB, plant	--
Mi05g00390.1	24.96	20.82	131.597	33.86	15.0167	62.8633	1.56667	5.77667	60.1	10.2033	190.977	83.1167	10.6667	129.753	K09422 transcription factor MYB, plant	--
Mi04g01440.1	22.23	38.4167	70.6867	39.1033	14.2233	74.9133	62.6533	58.2233	19.4333	83.5533	51.32	96.0033	74.54	103.587	K09422 transcription factor MYB, plant	--
Mi20g11630.1	12.68	16.3933	3.85333	1.57667	0.626667	2.51	13.2467	5.41667	2.55333	0.953333	9.66	14.63	18.7333	6.23333	K09422 transcription factor MYB, plant	--
Mi08g18280.1	15.9833	43.02	16.4367	27.9133	7.95	31.9133	14.2267	28.1133	11.2333	12.28	39.48	21.1033	36.5433	33.5567	K09422 transcription factor MYB, plant	--
Mi17g09940.1	41.4833	9.48667	20.54	16.9933	19.9333	30.1233	13.17	39.56	29.86	8.15667	21.1533	19.9933	19.3133	34.29	K09422 transcription factor MYB, plant	--
Mi04g12380.1	22.2533	15.6	22.3733	22.6333	30.59	19.9133	13.51	22.7433	21.5167	23.2167	18.1033	17.1067	17.4367	18.2333	K09422 transcription factor MYB, plant	--
Mi10g15290.1	16.97	19.64	22.6867	28.8667	29.06	25.67	16.5833	20.59	25.5633	14.0167	15.5067	21.3633	17	26	K09422 transcription factor MYB, plant	--
Mi19g06780.1	20.0167	17.3167	16.1467	13.84	30.5433	37.68	19.53	36.9833	29.24	26.9267	25.4933	30.62	25.0367	45.6967	K09422 transcription factor MYB, plant	--
Mi16g11760.1	125.003	28.66	28.9533	13.61	64.8767	66.5533	70.8733	57.27	51.4133	6.02333	61.6533	37.25	48.6833	33.2767	K09422 transcription factor MYB, plant	--
Mi13g09850.1	2.69333	0.793333	0.66	2.69667	0.746667	0.946667	0.0566667	2.61333	0.97	0.0166667	0.353333	0.813333	0.313333	1.73667	K09422 transcription factor MYB, plant	--
Mi11g07670.1	9.70333	11.07	8.47	12.1633	9.12333	12.58	14.4867	6.58333	8.28333	20.0033	9.72	20.6	9.30667	7.28333	K09422 transcription factor MYB, plant	--
Mi11g14260.1	12.1867	18.8033	10.9833	19.2467	9.65333	10.2267	14.0533	6.33	9.27333	23.6367	9.42667	25.4767	8.88	7.06667	K09422 transcription factor MYB, plant	--
Mi09g11340.1	0.0233333	0.636667	1.18667	0.1	0.0133333	0	0	0.02	0	1.04	1.37333	0	0.01	0	K09422 transcription factor MYB, plant	--
Mi14g05820.1	1.20667	7.1	6.94	43.04	1.58333	0.43	0.0533333	0.23	0.856667	8.02333	1.88333	0.626667	0.136667	0.686667	K09422 transcription factor MYB, plant	--
Mi14g13870.1	32.09	11.4367	127.363	159.14	26.72	15.9233	2.99	39.4333	19.4133	37.6067	55.0167	29.94	8.11	45.9633	K09422 transcription factor MYB, plant	--
Mi01g27400.1	0.06	0.436667	0.25	0.0866667	0.0333333	0.03	0.126667	0	0	0.0366667	0.2	0.01	0.05	0.01	K09422 transcription factor MYB, plant	--
Mi03g12420.1	0.0366667	0.116667	0.396667	0	0.0366667	0	0.133333	0.56	0.06	0	0.886667	0.0166667	0.34	0.186667	K09422 transcription factor MYB, plant	--
Mi06g07600.1	0.133333	0.976667	0.773333	0.24	0.493333	3.80667	4.91333	4.02333	0.316667	0.316667	3.77667	0.863333	11.9167	4.3	K09422 transcription factor MYB, plant	--
Mi04g11800.1	1.43	18.9233	66.44	19.5433	0.46	27.7733	7.51	5.35	0.57	19.5267	21.5467	4.72667	3.84333	4.29333	K09422 transcription factor MYB, plant	--
Mi03g02070.1	0.16	0.603333	0.116667	0.136667	0.646667	0	0	0	0.613333	0.146667	0.143333	0	0	0.173333	K09422 transcription factor MYB, plant	--
Mi20g01590.1	0.273333	0.666667	0.156667	0.02	0.983333	0.02	0	0.16	0.446667	0.106667	0.566667	0.0166667	0	0.553333	K09422 transcription factor MYB, plant	--
Mi13g10790.1	0.0233333	0	0	0	0.0233333	0	0	0.0666667	0	0	0	0	0	0	K09422 transcription factor MYB, plant	--
Mi20g09650.1	3.78	0.263333	1.64	3.78667	6.29333	2.73667	0.113333	0.596667	15.97	2.10333	0.64	0.756667	0.06	0.826667	K09422 transcription factor MYB, plant	--
Mi16g13270.1	0.416667	1.59	3.77667	4.58	1.45	0.53	0.1	0.156667	0.93	1.75	1.26	1.90667	0.31	0.313333	K09422 transcription factor MYB, plant	--
Mi20g00540.1	0	0	0.0566667	0	0	0	0	0	0	0.18	0	0	0	0	K09422 transcription factor MYB, plant	--
Mi08g16180.1	34.9933	14.36	21.2967	28.3667	23.11	8.41333	10.9033	23.3	28.22	30.2267	32.72	51.61	38.15	25.0567	K09422 transcription factor MYB, plant	--
Mi15g01970.1	2.36333	8.10333	34.6033	26.17	6.66333	28.13	2.52667	10.1033	10.4267	30.1233	37.5533	10.2367	6.43333	8.19333	K09422 transcription factor MYB, plant	--
Mi10g07260.1	17.41	24	12.7567	20.9367	17.1367	28.4933	17.1433	18.4533	23.5533	55.68	9.95333	22.26	17.4167	25.0333	K09667 protein O-GlcNAc transferase	ko00514: Other types of O-glycan biosynthesis
Mi01g18440.1	27.1333	26.9733	17.3	18.5967	20.1367	20.3167	19.88	19.1633	22.3433	19.66	11.1133	19.0067	19.6567	17.59	K09667 protein O-GlcNAc transferase	ko00514: Other types of O-glycan biosynthesis
Mi01g19620.1	0.14	0.2	0.95	0.606667	0.04	0.836667	5.28333	0.966667	0	0.486667	0.226667	1.12	4.24333	0.743333	K10773 endonuclease III	ko03410: Base excision repair
Mi10g06010.1	1.05333	0	0.323333	0.183333	0.02	2.48	11.0733	1.14	0.233333	0.166667	0.146667	1.59	8.81333	1.25667	K10773 endonuclease III	ko03410: Base excision repair
novel.2961	1.58715	0	0.309699	0.780676	9.9326	0.5447	0.03644	0.578964	3.91319	0	0.340863	2.8631	0.181381	0.526301	K10773 endonuclease III	ko03410: Base excision repair
novel.2159	3.36342	2.56669	10.0855	3.60821	2.58201	1.79901	1.72986	4.99904	3.19879	0.854052	14.5252	2.7349	1.81777	2.51452	K10773 endonuclease III	ko03410: Base excision repair
novel.3015	21.7277	0.892101	8.77955	4.35878	144.631	10.9694	8.36286	3.54286	44.6299	1.652	12.192	74.5493	15.7998	8.13454	K10773 endonuclease III	ko03410: Base excision repair
novel.2465	3.17388	0.951111	8.24051	7.22564	6.35224	25.1199	1.1213	2.72144	5.96507	4.56032	4.27042	9.47777	1.34816	2.28912	K10773 endonuclease III	ko03410: Base excision repair
novel.2321	0.532439	1.14304	5.71797	10.2695	0.513698	5.55624	0.029347	0.386041	2.75409	7.98153	8.16814	2.78607	0.401083	1.44115	K10773 endonuclease III	ko03410: Base excision repair
novel.2275	0.304512	0.883133	9.05526	100.414	3.7481	4.99413	0.0568997	0.07074	1.3915	14.3403	2.82557	19.0617	0.190521	1.21431	K10773 endonuclease III	ko03410: Base excision repair
Mi02g07090.1	4.90667	13.67	5.54333	6.29	3.85	5.39	8.64667	5.60667	5.52333	7.20333	0.6	5.43333	9.29667	6.17	K11642 chromodomain-helicase-DNA-binding protein 3	--
Mi12g14070.1	29.43	31.28	34.81	14.23	34.3233	32.3867	32.5167	29.2033	36.0367	30.77	28.0933	28.0833	34.8867	36.85	K11643 chromodomain-helicase-DNA-binding protein 4	--
Mi17g12160.1	9.11333	11.65	9.77333	8.45	4.69333	8.63667	6.25667	3.89333	5.90667	15.4967	6.55	6.81	8.63	5.51667	K11643 chromodomain-helicase-DNA-binding protein 4	--
Mi18g05610.1	1.13667	0.443333	1.07667	0.386667	0.51	1.25333	2.5	1.3	0.613333	0.753333	2.65	1.13	1.03667	1.65	K11982 E3 ubiquitin-protein ligase RNF115/126	--
Mi08g15080.1	215.683	168.707	252.373	190.37	206.853	149.363	172.58	132.833	272.9	261.03	317.89	317.657	203.643	171.527	K11982 E3 ubiquitin-protein ligase RNF115/126	--
Mi13g07210.1	108.893	50.9467	109.19	86.7167	212.89	89.4267	87.2467	108.153	178.563	111.46	178.58	140.26	80.8667	126.48	K11982 E3 ubiquitin-protein ligase RNF115/126	--
Mi13g07220.1	66.4233	33.1233	65.78	58.6467	103.953	70.1267	69.14	74.7833	112.303	85.62	51.4367	91.77	43.6167	61.8167	K11982 E3 ubiquitin-protein ligase RNF115/126	--
Mi00g02340.1	0.116667	0.0766667	0.376667	0.0333333	0	0.996667	1.47	0.773333	0.0733333	0.0133333	0.61	0.276667	0.483333	1.10667	K11982 E3 ubiquitin-protein ligase RNF115/126	--
Mi02g23260.1	4.93333	4.35	4.92	3.57	3.71667	6.18333	3.93333	5.76333	4.07333	4.69667	4.41	4.21667	6.51333	6.83333	K12126 phytochrome-interacting factor 3	ko04075: Plant hormone signal transduction; ko04712: Circadian rhythm - plant
Mi07g11140.1	11.89	16.0467	15.5433	14.1633	8.07333	63.0267	31.8467	38.1933	10.5933	8.78	15.3167	11.3433	47.7533	32.8933	K12126 phytochrome-interacting factor 3	ko04075: Plant hormone signal transduction; ko04712: Circadian rhythm - plant
Mi05g18910.1	15.76	13.6	20.2733	9.33667	24.65	28.3533	49.4967	35.9033	11.3167	20.3	19.1667	19.0867	29.5	15.7933	K12126 phytochrome-interacting factor 3	ko04075: Plant hormone signal transduction; ko04712: Circadian rhythm - plant
Mi01g04310.1	16.3667	11.4633	15.5033	39.6733	9.32333	0.796667	8.57333	32.1433	7.16667	40.0967	1.93333	23.1567	1.27	2.67	K12133 MYB-related transcription factor LHY	ko04712: Circadian rhythm - plant
Mi16g12590.1	28.1267	19.8133	33.5533	65.8133	46.3067	4.50333	12.63	35.11	31.6133	62.63	9.58667	34.81	3.47333	3.12333	K12133 MYB-related transcription factor LHY	ko04712: Circadian rhythm - plant
Mi13g02130.1	22.26	48.7367	19.7133	84.7667	17.8567	12.9733	23.8533	14.1767	19.62	63.9667	19.56	64.9767	17.82	18.2533	K12133 MYB-related transcription factor LHY	ko04712: Circadian rhythm - plant
Mi09g02520.1	11.61	15.6033	18.0933	13.1933	7.39333	5.79	6.83333	10.2067	8.37667	37.4567	12.25	10.3233	4.96667	6.54667	K12133 MYB-related transcription factor LHY	ko04712: Circadian rhythm - plant
Mi05g20950.1	18.9667	11.7	8.88667	8.41	24.7467	11.91	9.19333	19.9767	19.69	24.1233	7.63	9.50667	7.46667	14.61	K12133 MYB-related transcription factor LHY	ko04712: Circadian rhythm - plant
Mi05g19340.1	92.5467	7.98667	135.943	44.6567	104.53	23.9933	116.453	314.783	63.39	37.1433	31.4367	62.44	49.26	4.43667	K12133 MYB-related transcription factor LHY	ko04712: Circadian rhythm - plant
Mi09g03730.1	72.2367	17.33	173.297	53.7667	39.9567	29.5533	146.383	344.073	39.1267	12.27	59.0933	67.5333	67.2433	11.0667	K12133 MYB-related transcription factor LHY	ko04712: Circadian rhythm - plant
Mi08g01520.1	40.4633	46.38	24.59	32.5933	9.35667	9.18667	11.45	7.25333	18.3033	50.67	24.33	24.7167	21.09	19.3533	K12133 MYB-related transcription factor LHY	ko04712: Circadian rhythm - plant
novel.2458	0.114482	0.692822	0.367785	0.337546	0.099899	0.0369867	0.0873237	0.0545213	0.0743133	1.00391	0.133987	1.03459	0.0728877	0.28436	K12309 beta-galactosidase	ko00052: Galactose metabolism; ko00511: Other glycan degradation; ko00531: Glycosaminoglycan degradation; ko00600: Sphingolipid metabolism; ko00604: Glycosphingolipid biosynthesis - ganglio series
novel.2457	0.487919	0.0198943	0.042941	0.0102377	0	0.0912007	0.0125233	0.33586	0	0.0155397	0.0362457	0.00830433	0.0244813	0.374568	K12309 beta-galactosidase	ko00052: Galactose metabolism; ko00511: Other glycan degradation; ko00531: Glycosaminoglycan degradation; ko00600: Sphingolipid metabolism; ko00604: Glycosphingolipid biosynthesis - ganglio series
novel.1673	30.1564	15.9727	20.7042	22.3287	10.6447	6.61964	9.31561	17.1236	21.4533	8.41964	9.03856	41.7237	14.7845	18.2188	K12309 beta-galactosidase	ko00052: Galactose metabolism; ko00511: Other glycan degradation; ko00531: Glycosaminoglycan degradation; ko00600: Sphingolipid metabolism; ko00604: Glycosphingolipid biosynthesis - ganglio series
novel.3021	1.22657	0.507409	1.0088	0.831114	0.866661	0.568681	0.075312	1.05644	1.22708	0.975906	1.18267	0.757727	0.171647	1.71584	K12309 beta-galactosidase	ko00052: Galactose metabolism; ko00511: Other glycan degradation; ko00531: Glycosaminoglycan degradation; ko00600: Sphingolipid metabolism; ko00604: Glycosphingolipid biosynthesis - ganglio series
novel.1647	13.846	33.6245	18.2071	35.9004	20.9075	26.6753	10.0506	7.25517	25.0681	44.8021	24.767	26.7517	18.5614	12.7155	K12309 beta-galactosidase	ko00052: Galactose metabolism; ko00511: Other glycan degradation; ko00531: Glycosaminoglycan degradation; ko00600: Sphingolipid metabolism; ko00604: Glycosphingolipid biosynthesis - ganglio series
novel.1540	14.1256	36.7957	22.9414	30.6931	48.8479	33.2413	11.7933	17.0003	44.756	92.7115	27.7394	44.4039	18.3691	17.2567	K12309 beta-galactosidase	ko00052: Galactose metabolism; ko00511: Other glycan degradation; ko00531: Glycosaminoglycan degradation; ko00600: Sphingolipid metabolism; ko00604: Glycosphingolipid biosynthesis - ganglio series
Mi15g08230.1	42.7967	6.46	5.37667	0.976667	40.6967	15.96	9.23	21.1633	20.3667	4.29667	13.8067	19.0833	14.9767	28.1333	K13422 transcription factor MYC2	ko04016: MAPK signaling pathway - plant; ko04075: Plant hormone signal transduction
Mi19g06050.1	43.7967	18.3467	9.55	10.61	5.89333	61.4167	20.6367	29.39	28.9733	6.5	28.9967	30.5267	28.93	38.72	K13422 transcription factor MYC2	ko04016: MAPK signaling pathway - plant; ko04075: Plant hormone signal transduction
Mi01g16870.1	144.03	59.6	21.0667	8.85333	16.78	73.76	92.59	92.6633	34.88	2.38667	56.7133	63.6933	83.53	70.3633	K13422 transcription factor MYC2	ko04016: MAPK signaling pathway - plant; ko04075: Plant hormone signal transduction
Mi18g07950.1	16.1433	43.6633	10.28	1.95	23.46	12.8133	20.3433	21.5	28.9833	6.92667	53.4633	23.4367	53.5933	40.8333	K13422 transcription factor MYC2	ko04016: MAPK signaling pathway - plant; ko04075: Plant hormone signal transduction
Mi06g13080.1	101.433	459.643	172.767	555.047	92.8633	43.1333	16.48	251.557	108.73	528.603	89.5733	185.637	58.8467	146.88	K13424 WRKY transcription factor 33	ko04016: MAPK signaling pathway - plant; ko04626: Plant-pathogen interaction
Mi03g08520.1	19.06	82.6467	27.8433	131.987	12.6233	4.93333	4.24333	27.7933	10.32	33.6333	26.5333	38.28	37.1767	20.0567	K13424 WRKY transcription factor 33	ko04016: MAPK signaling pathway - plant; ko04626: Plant-pathogen interaction
Mi08g01450.1	2.84667	0.02	0.156667	0.526667	0.44	0.0166667	0	0.92	0.56	0.446667	0.38	0.356667	0.31	0.316667	K13425 WRKY transcription factor 22	ko04016: MAPK signaling pathway - plant; ko04626: Plant-pathogen interaction
Mi13g02000.1	0.273333	0.833333	0.753333	0.753333	0.0566667	0.33	0.36	0.113333	0.13	0.713333	0.0466667	0.34	0.476667	0.213333	K13425 WRKY transcription factor 22	ko04016: MAPK signaling pathway - plant; ko04626: Plant-pathogen interaction
Mi01g06880.1	1.14667	0.353333	0.266667	0.123333	0.246667	0.186667	0.08	0.713333	0.203333	0.0166667	0.406667	0.0266667	0.376667	0.29	K14432 ABA responsive element binding factor	ko04075: Plant hormone signal transduction
Mi12g09750.1	6.65	2.40333	3.25	2.79	5.14333	3.38667	5.17	5.15667	3.40667	1.67333	3.87333	1.99667	2.98	5.92667	K14491 two-component response regulator ARR-B family	ko04075: Plant hormone signal transduction
Mi17g08600.1	1.41333	0.59	1.22667	1.45667	4.08333	0.95	0.93	1.25667	1.04333	1.74333	1.32	1.34333	0.313333	0.466667	K14491 two-component response regulator ARR-B family	ko04075: Plant hormone signal transduction
Mi10g12160.1	27.6833	18.71	13.9767	38.1	51.3933	24.1133	12.1733	24.4533	34.22	38.6667	29.7	26.4267	13.9633	28.83	K14491 two-component response regulator ARR-B family	ko04075: Plant hormone signal transduction
Mi01g10050.1	3.78	2.74667	2.38333	2.28333	0.606667	0.67	0.716667	4.40667	1.48	2.09	2.47333	2.61	1.19	2.57333	K14491 two-component response regulator ARR-B family	ko04075: Plant hormone signal transduction
Mi19g11300.1	3.88	0.933333	1.15667	2.84	3.83667	4.19	1.99	4.03667	3.91	1.39333	3.48333	3.85	3.15667	2.47333	K14491 two-component response regulator ARR-B family	ko04075: Plant hormone signal transduction
Mi00g07350.1	52.4933	34.4167	129.767	157.35	83.29	73.79	3.7	38.58	69.5833	233.223	56.99	58.02	8.07	112.933	K14493 gibberellin receptor GID1	ko04075: Plant hormone signal transduction
Mi05g16490.1	2.16667	1.57	5.63667	5.18667	2.01667	0.793333	0.08	0.86	1.31333	6.75333	3.79667	1.55	0.46	4.96	K14493 gibberellin receptor GID1	ko04075: Plant hormone signal transduction
Mi02g02290.1	112.87	57.65	35.8167	84.7067	102.743	74.6167	50.5367	58.4667	126.743	83.74	22.9767	133.697	58.7933	92.1367	K14493 gibberellin receptor GID1	ko04075: Plant hormone signal transduction
Mi07g09760.1	143.517	33.81	52.93	26.7667	97.68	86.26	58.8433	58.9133	82.9867	30.6567	60.0833	82.6033	70.81	87.2167	K14493 gibberellin receptor GID1	ko04075: Plant hormone signal transduction
Mi09g05980.1	96.9	320.303	181.483	424.42	446.313	110.173	6.89333	52.8433	397.343	394.79	104.89	296.22	49.31	179.983	K14493 gibberellin receptor GID1	ko04075: Plant hormone signal transduction
Mi14g09030.1	0	0.01	0	0.23	0	0	0.00666667	0.0166667	0	0.02	0	0	0	0.01	K14494 DELLA protein	ko04075: Plant hormone signal transduction
Mi04g21420.1	6.21333	0.95	3.99333	2.04	6.06	2.28667	2.98333	2.29667	3.85	3.51333	5.88667	4.86333	1.89333	3.59	K14494 DELLA protein	ko04075: Plant hormone signal transduction
Mi08g16030.1	6.44333	40.9133	15.9567	7.56333	9.71333	37.61	22.6433	13.21	14.8067	18.6367	36.55	7.99333	23.6367	15.0033	K14494 DELLA protein	ko04075: Plant hormone signal transduction
Mi12g09770.1	6.74667	3.80333	12.6033	6.9	2.49333	1.54	6.51333	13.0133	2.9	3.85667	7.85	5.05333	9.81	6.84333	K14494 DELLA protein	ko04075: Plant hormone signal transduction
Mi13g08590.1	11.89	19.5533	24.9833	8.51	19.5633	40.6267	50.7267	74.5667	8.74667	9.53	33.6067	16.4833	30.83	45.0267	K14494 DELLA protein	ko04075: Plant hormone signal transduction
Mi17g08630.1	9.76667	1.98667	4.27333	9.52	2.38333	2.84	5.92	10.7933	5.47333	1.49333	9.17667	5.06333	7.9	8.44667	K14494 DELLA protein	ko04075: Plant hormone signal transduction
Mi04g19740.1	0	0.243333	0.116667	0.06	0.01	0.0466667	0.01	0.153333	0	0.0333333	0	0.0766667	0.01	0	K14494 DELLA protein	ko04075: Plant hormone signal transduction
Mi05g10350.1	12.2167	1.68667	3.37333	9.16667	8.03	5.34333	4.53333	4.97	7.81333	12.1567	5.33	16.8133	6.53667	8.08333	K14494 DELLA protein	ko04075: Plant hormone signal transduction
Mi03g05770.1	0.01	0.116667	0.02	0	0.01	0.0433333	0.02	0.01	0	0	0.353333	0	0.03	0	K14494 DELLA protein	ko04075: Plant hormone signal transduction
Mi07g01330.1	0	0	0	0	0	0	0	0	0	0.00666667	0	0	0	0	K14494 DELLA protein	ko04075: Plant hormone signal transduction
Mi00g04660.1	0	0	0	0	4.43333	0.376667	0.55	3.42	1.29333	1.35333	1.93	1.76667	0.433333	1.47667	K14494 DELLA protein	ko04075: Plant hormone signal transduction
Mi04g02080.1	102.44	274.35	120.843	248.397	143.69	146.243	147.737	85.1733	129.39	123.94	72.0967	158.063	91.2133	72.6767	K14494 DELLA protein	ko04075: Plant hormone signal transduction
Mi05g02180.1	41.9733	48.8667	23.5667	19.1	16.6733	42.9467	51.61	58.2333	26.6567	6.74667	18.64	31.2233	35.9033	36.51	K14494 DELLA protein	ko04075: Plant hormone signal transduction
Mi00g07470.1	8.13	1.08333	6.72333	6.94	9.49	4.07333	2.47667	4.04	5.10333	7.68667	3.92	5.81333	3.45	4.12333	K14494 DELLA protein	ko04075: Plant hormone signal transduction
Mi05g18120.1	0.01	0	0.02	0	0	0	0.01	0.02	0	0.0233333	0.02	0	0.13	0.01	K14494 DELLA protein	ko04075: Plant hormone signal transduction
Mi07g01320.1	0.01	0	0	0	0	0.273333	0.0566667	0.0366667	0.0233333	0	0	0	0.01	0.06	K14494 DELLA protein	ko04075: Plant hormone signal transduction
Mi13g00670.1	0.11	0.926667	0.506667	0.0733333	0	0.0533333	0.333333	0.05	0.09	0.933333	0.76	0.563333	0.123333	0.136667	K14494 DELLA protein	ko04075: Plant hormone signal transduction
Mi09g04740.1	0	0	0	0	0	0	0	0	0.0766667	0.0166667	0.2	0.07	0	0.0433333	K14494 DELLA protein	ko04075: Plant hormone signal transduction
Mi08g10730.1	0	0	0	0	0	0.01	0	0.0333333	0	0	0.11	0	0	0	K14494 DELLA protein	ko04075: Plant hormone signal transduction
Mi15g09250.1	291.007	105.957	143.253	191.397	207.607	91.36	128.467	137.747	162.5	288.717	191.953	372.62	151.12	135.66	K14495 F-box protein GID2	ko04075: Plant hormone signal transduction
Mi18g09090.1	62.26	33.5933	25.8	22.36	80.6667	109.263	52.9967	123.363	46.9367	42.9167	48.16	43.7967	63.98	89.48	K14495 F-box protein GID2	ko04075: Plant hormone signal transduction
Mi02g10920.1	10.68	14.8533	22.3967	73.4533	4.70667	0.686667	0.56	5.59667	9.18333	15.4367	11.3367	2.18333	1.65667	9.78667	K14497 protein phosphatase 2C	ko04016: MAPK signaling pathway - plant; ko04075: Plant hormone signal transduction
Mi01g22150.1	63.92	74.71	56.7233	133.127	92.01	65.62	28.9867	51.7867	92.1433	166.773	35.42	75.52	27.7167	33.3433	K14509 ethylene receptor	ko04016: MAPK signaling pathway - plant; ko04075: Plant hormone signal transduction
Mi16g05740.1	68.7633	47.76	48.32	51.0633	89.3733	46.3967	37.0933	43.4867	82.6867	45.48	37.4633	58.26	51.36	50.8467	K14509 ethylene receptor	ko04016: MAPK signaling pathway - plant; ko04075: Plant hormone signal transduction
Mi01g06380.1	26.6333	30.9433	29.4933	38.0967	36.7833	24.2967	20.8233	24.4467	44.0467	54.3433	21.4367	44.5067	32.4967	31.3667	K14510 serine/threonine-protein kinase CTR1	ko04016: MAPK signaling pathway - plant; ko04075: Plant hormone signal transduction
Mi11g15640.1	44.2233	28.4833	34.3633	19.9833	61.2633	47.2167	26.22	37.1067	73.3567	28.0867	29.7567	41.7133	35.7833	45.7967	K14510 serine/threonine-protein kinase CTR1	ko04016: MAPK signaling pathway - plant; ko04075: Plant hormone signal transduction
Mi18g07640.1	0.743333	0.703333	0.563333	0.946667	1.25333	0.816667	0.483333	1.19	2.72667	6.50333	2.38667	1.52333	0.653333	1.03667	K14510 serine/threonine-protein kinase CTR1	ko04016: MAPK signaling pathway - plant; ko04075: Plant hormone signal transduction
Mi15g07960.1	7.35667	0.646667	0.603333	2.35	12.9	6.36667	2.68	7.27	16.1	4.98	1.59667	7.06667	4.12333	7.70333	K14510 serine/threonine-protein kinase CTR1	ko04016: MAPK signaling pathway - plant; ko04075: Plant hormone signal transduction
Mi04g17250.1	24.7467	5.57667	29.8	1.23667	1.52667	27.6	41.7533	19.9233	1.4	1.94	37.2133	6.3	25.5333	9.62	K14638 solute carrier family 15 (peptide/histidine transporter), member 3/4	--
Mi05g07960.1	51.1233	33.74	21.1133	37.1033	9.07	23.4233	5.69	6.45333	27.9233	19.1033	21.08	21.4867	12.2633	26.26	K14638 solute carrier family 15 (peptide/histidine transporter), member 3/4	--
Mi08g15280.1	0.873333	0	0	0.143333	0.15	0.356667	0.02	0.166667	0.386667	0	0	0.226667	0.0166667	0.663333	K14638 solute carrier family 15 (peptide/histidine transporter), member 3/4	--
Mi13g07550.1	2.74333	3.07667	2.15667	0.173333	0.766667	1.6	0.556667	0.506667	1.08	0.75	5.04667	1.32667	1.61	1.35667	K14638 solute carrier family 15 (peptide/histidine transporter), member 3/4	--
Mi09g07080.1	41.3233	61.2467	54.7	57.22	47.42	101.243	60.5367	47.3667	61.2867	81.7667	35.14	44.9567	60.4167	50.3867	K15979 staphylococcal nuclease domain-containing protein 1	--
Mi05g15020.1	64.81	60.4233	81.8667	44.8233	101.47	104.857	93.6367	65.0933	104.117	94.28	58.39	58.8633	96.2967	62.5167	K15979 staphylococcal nuclease domain-containing protein 1	--
Mi09g07100.1	7.18667	5.77	4.08667	4.1	7.06	5.74667	5.85667	6.56667	0.55	0.123333	0.1	0.163333	0.5	0.93	K15979 staphylococcal nuclease domain-containing protein 1	--
Mi09g08880.1	8.37667	1.99	4.05333	1.10667	13.5	4.36333	3.06333	6.91333	14.3167	3.37	4.6	1.93333	5.74667	7.13667	K16189 phytochrome-interacting factor 4	ko04075: Plant hormone signal transduction
Mi03g02860.1	16.1133	16.6067	21.73	38.1367	8.73667	45.2433	66.0533	20.5267	11.4167	19.94	33.49	56.9867	65.55	26.6467	K16221 transcription factor TCP21 (protein CCA1 HIKING EXPEDITION)	ko04712: Circadian rhythm - plant
novel.1864	0.281396	0.482296	0.790354	0.050273	0	1.20528	4.26792	0.163503	0.00981167	0.175116	1.25809	0.107745	2.54251	0.244295	K16221 transcription factor TCP21 (protein CCA1 HIKING EXPEDITION)	ko04712: Circadian rhythm - plant
Mi16g13160.1	23.8133	34.1667	12.1667	30.8333	19.2933	61.4	21.6833	27.15	29.5667	19.45	33.46	20.1633	24.5	28.68	K16221 transcription factor TCP21 (protein CCA1 HIKING EXPEDITION)	ko04712: Circadian rhythm - plant
Mi12g14910.1	34.44	23.9967	44.9333	27.0767	31.7833	17.03	54.92	50.9733	17.3267	44.0933	51.3467	30.0733	24.55	46.4233	K16241 transcription factor HY5	ko04712: Circadian rhythm - plant
Mi04g17880.1	5.24	2.35333	84.6733	3.65667	3	0.393333	0.666667	3.29667	23.4833	2.30667	49.2267	22.17	2.41333	5.53667	K16282 E3 ubiquitin-protein ligase RHA2	--
Mi05g05580.1	108.46	13.9567	35.6167	14.14	28.32	17.89	19.47	353.973	20.29	9.97	27.6033	62.79	17.1233	183.77	K16285 RING/U-box domain-containing protein	--
Mi05g11810.1	218.583	199.153	387.42	156.903	766.203	68.4167	24.91	279.673	384.94	168.12	195.993	480.44	82.2233	351.653	K16285 RING/U-box domain-containing protein	--
novel.3053	6.28937	4.27559	2.40762	5.81862	5.18632	5.65009	3.41934	4.13195	5.14574	4.61058	3.25087	3.05018	4.96084	5.35968	K16285 RING/U-box domain-containing protein	--
Mi09g13220.1	1.22667	1.78	42.9167	3.41	0.0666667	7.57667	6.53333	0.216667	0.02	2.46667	11	0.89	6.18667	0.34	K16292 KDEL-tailed cysteine endopeptidase	--
Mi14g07930.1	0	0	0	0.05	0	0.0166667	0.0166667	0	0	0	0	0	0	0	K16292 KDEL-tailed cysteine endopeptidase	--
Mi06g15910.1	0	0	0.253333	0	0	0.04	0	0	0	0.0566667	0.06	0.02	0	0	K16292 KDEL-tailed cysteine endopeptidase	--
Mi11g03300.1	0	0.173333	0.27	0.05	0.0233333	0.153333	0	0	0.146667	0	0.0233333	0.183333	0.0233333	0.0533333	K16292 KDEL-tailed cysteine endopeptidase	--
Mi14g07990.1	0	0	0	0	0	0	0.0333333	0	0	0	0	0	0	0	K16292 KDEL-tailed cysteine endopeptidase	--
Mi12g10750.1	5.78667	2.94333	1.34333	3.39667	2.21667	5.43667	5.28667	5.10667	2.29333	1.96333	2.64333	3.43667	4.63333	4.71333	K16670 homeobox protein Meis2	--
Mi17g09780.1	13.83	5.19	5.95	7.78667	10.8167	33.5533	41.96	32.7867	7.50333	4.13333	6.07667	9.79333	17.7967	15.21	K16670 homeobox protein Meis2	--
Mi03g23560.1	12.4267	13.1	13.23	8.42	13.3933	14.0967	13.0167	12.6533	13.28	9.88333	12.5667	11.3767	12.04	17.6333	K17675 ATP-dependent RNA helicase SUPV3L1/SUV3	--
Mi03g02990.1	0	1.05	13.47	0.123333	0	0	0	0	0	0.756667	17.2967	0	0	0	K17693 DNA-binding protein inhibitor ID2	--
Mi08g18810.1	1.66333	3.69	14.8333	1.33	0.123333	3.22667	5.56333	4.81	0.263333	0.423333	133.223	0.663333	7.17	6.26333	K17693 DNA-binding protein inhibitor ID2	--
Mi13g12520.1	8.23333	25.7867	59.95	1.64333	0.423333	10.6533	77.03	62.2833	0.83	2.05667	123.547	3.91333	55.8733	46.1167	K17693 DNA-binding protein inhibitor ID2	--
Mi20g00990.1	0	0	0.0566667	0	0	0	0	0	0	0	0.37	0	0	0	K17693 DNA-binding protein inhibitor ID2	--
Mi04g21080.1	0.37	0.403333	0.683333	0.0533333	2.80333	0.396667	0.18	0.203333	1.30667	0.03	0.936667	0.206667	0.24	0.25	K18878 BHLH transcription factor Upa20	ko04626: Plant-pathogen interaction
Mi04g21110.1	0.393333	0.696667	1.14667	0.0166667	0.896667	0.49	0.0166667	0.15	1.12667	0.0466667	4.02667	2.09667	3.66	0.923333	K18878 BHLH transcription factor Upa20	ko04626: Plant-pathogen interaction
Mi05g10250.1	0.0666667	0.203333	1.01	0	0	0	0	0	0	0.0533333	3.47667	0	0	0.05	K18878 BHLH transcription factor Upa20	ko04626: Plant-pathogen interaction
Mi05g15420.1	131.097	49.5533	30.3733	100.927	290.177	55.7967	20.8	49.0367	195.917	27.2333	46.1	158.44	72.3	107.947	K18878 BHLH transcription factor Upa20	ko04626: Plant-pathogen interaction
Mi09g06840.1	10.71	1.13667	6.00333	7.22	3.10667	0.616667	1.49333	2.84667	6.04667	0.59	4.67333	7.48667	2.85667	6.17333	K18878 BHLH transcription factor Upa20	ko04626: Plant-pathogen interaction
Mi02g11440.1	0.0566667	1.23	0.736667	0.0766667	0.03	0.18	0.8	0.923333	0.0133333	0.496667	3.62333	0.126667	0.553333	1.18333	K18886 gibberellin A4 carboxyl methyltransferase	--
Mi04g02930.1	0.0566667	0.41	0.176667	0.166667	0	0.186667	0	0.0533333	0.12	0.17	0	0.16	0.496667	0.186667	K18886 gibberellin A4 carboxyl methyltransferase	--
Mi04g15320.1	12.5233	15.39	19.71	15.49	14.7167	14.7967	9.43333	16.0767	16.6867	31.0433	26.9833	8.64333	10.13	20.2767	K19042 E3 ubiquitin-protein ligase BOI and related proteins	--
Mi12g10660.1	0	1.07333	0.836667	0.0933333	0.0166667	0.573333	0.736667	0.0366667	0.0166667	0.31	0.336667	0.0333333	0.873333	0.0366667	K21630 GATA-type zinc finger protein 1	--
Mi12g07890.1	4.89667	1.93	7.59	3.66333	4.03333	12.0667	35.1767	9.97	2.8	3.53667	14.41	12.54	25.73	17.6667	K21630 GATA-type zinc finger protein 1	--
Mi17g09680.1	0.186667	0.996667	0.87	0.52	0.133333	0.53	2.73667	1.08333	0.676667	0.623333	2.16333	1.50333	4.68333	3.15333	K21630 GATA-type zinc finger protein 1	--
Mi00g13570.1	21.8467	19.9233	24.6033	21.1467	35.97	25.5367	22.1767	24.53	33.92	24.5333	25.5167	29.0367	20.64	23.2633	K21752 Dr1-associated corepressor	--
Mi11g14160.1	37.0567	20.0867	28.2433	25.6467	51.7533	47.3867	31.6067	41.9833	47.6767	44.58	24.7933	29.3367	26.2867	31.7533	K21752 Dr1-associated corepressor	--
Mi03g20170.1	32.7167	27.22	19.0133	9.32333	25.8867	45.88	37.0033	30.5233	36.3867	12.26	23.7933	23.1633	33.3	33.22	K22987 cAMP receptor-like G-protein coupled receptor	--
Auxin Biosynthesis
ID	AF	AHF	AHS	AS	CF	CS	CYF	CYS	BF	BHF	BHS	BS	BYF	BYS	KEGG	E.C. Number	Abbreviations
Mi01g05240.1	13.76	16.4167	27.5467	28.18	16.1067	10.7967	13.74	24.0533	11.92	16.0333	21.0167	20.9933	9.07	6.99667	K01657 anthranilate synthase component I	EC:4.1.3.27	ANS/WEI
Mi02g10200.1	34.0833	26.6233	22.0633	19.8267	27.9067	38.5167	52.2367	27.3933	39.8967	24.8167	25.7967	30.3533	37.86	27.26	K01657 anthranilate synthase component I	EC:4.1.3.27	ANS
Mi03g02380.1	28.8233	11.6367	10.4367	10.6933	18.1667	8.42667	15.8633	6.83667	14.8833	12.74	4.36333	9.79667	10.0733	6.07333	K01658 anthranilate synthase component II	EC:6.3.5.2	ANS
Mi04g03100.1	9.29	9.19	3.03333	2.33	17.0833	15.7267	6.13	13.9533	19.1733	1.88333	7.90333	8.95667	11.8167	12.4833	K01658 anthranilate synthase component II	EC:4.1.3.27	ANS/WEI
Mi12g08000.1	37.2967	44.9367	29.75	21.3333	23.5133	61.7267	37.2767	45.32	38.3533	13.8867	30.9067	41.5033	33.74	58.0667	K01658 anthranilate synthase component II	EC:4.1.3.27	ANS/WEI
Mi18g04000.1	24.5333	34.1733	49.3467	70	33.06	10.8833	16.7567	19.28	28.55	12.57	46.1567	32.1433	21.23	28.8267	K01658 anthranilate synthase component II	EC:4.1.3.27	ANS/WEI
Mi03g10810.1	17.98	6.73	15.0867	8.84667	10.0633	24.8933	16.2167	11.6833	14.9867	5.46667	15.48	28.4633	13.96	13.12	K00837 aromatic aminotransferase	EC:2.6.1.-	TAA
Mi06g10200.1	94.4767	39.5033	127.607	45.3567	67.42	73.2233	46.03	74.19	87.8733	47.5033	92.7833	146.863	54.6533	54.7833	K00837 aromatic aminotransferase	EC:2.6.1.-	TAA
novel.1367	0.668295	0.0886261	0.215415	0.0423607	1.86233	1.17411	0.753294	1.05377	2.1771	0.148712	1.15347	0.185107	1.96922	2.92917	K00837 aromatic aminotransferase	EC:2.6.1.-	TAA
Mi00g06790.1	10.3667	6.76333	8.47333	14.25	8.27	11.1833	6.67333	16.2033	13.14	5.84667	5.92	15.17	7.73667	17.1333	K14548 U3 small nucleolar RNA-associated protein 4		TAA
Mi00g13870.1	4.97	2.10333	2.45667	5.95	3.39333	3.56	2.97667	7.24667	5.60333	1.70333	3.3	6.67667	1.48667	4.32	K14548 U3 small nucleolar RNA-associated protein 4		TAA
novel.64	0.518468	0.491246	0.251427	0.403641	0.482136	0.556261	1.04721	0.781804	0.384442	0.0954823	0.132187	0.084407	0.170863	0.237571	K14548 U3 small nucleolar RNA-associated protein 4		TAA
Mi03g04810.1	10.32	2.94667	3.28	1.72333	1.75333	3.08333	3.96333	2.66	2.94667	1.68	5.73	1.88	4.22333	7.34	K16903 L-tryptophan---pyruvate aminotransferase	EC:2.6.1.99	TAA
Mi04g15130.1	0.846667	0.176667	0.09	0	0.03	0	0.0833333	0.153333	0.08	0.0333333	0.25	0.0266667	0	0.0433333	K16903 L-tryptophan---pyruvate aminotransferase	EC:2.6.1.99	TAA
Mi20g04220.1	4.17333	3.73667	19.04	0.733333	3.41333	5.39667	7.85667	11.3233	2.95667	0.506667	37.0167	2.57333	5.57	8.00667	K16903 L-tryptophan---pyruvate aminotransferase	EC:2.6.1.99	TAA
Mi00g05870.1	0.0233333	0	0	0	0	0	0.28	0.356667	0.0966667	0	0.173333	0.07	0.213333	0.05	K01696 tryptophan synthase beta chain	EC:4.2.1.20	TSB
Mi01g27010.1	0.163333	0.33	0.03	0.243333	0.196667	0.0266667	0	0	0.47	0.06	0.0833333	0.16	0.08	0	K01696 tryptophan synthase beta chain	EC:4.2.1.20	TSB
Mi00g09230.1	52.2567	28.2467	20.4733	18	81.2767	54.8467	28.7033	37.4833	85.1	12.2867	29.7933	81.0733	40.1133	50.28	K14485 transport inhibitor response 1		WEI
Mi05g16690.1	27.9133	170.133	75.9867	89.1233	36.6567	101.627	51.55	40.16	37.7567	97.76	89.4533	71.79	70.0667	42.8267	K14485 transport inhibitor response 1		WEI
Mi06g13920.1	10.6867	3.73667	6.22	3.71	8.48333	5.47	5.85333	5.16	3.79333	3.61333	8.19333	6.65333	5.77667	5.58667	K14485 transport inhibitor response 1		WEI
Mi11g04710.1	16.18	6.05667	8.07	4.53667	6.15333	13.02	15.8433	14.74	9.89667	2.16667	5.06667	13.1433	12.6733	12.1	K14485 transport inhibitor response 1		WEI
Mi00g09270.1	4.79667	5.76667	11.3367	14.9967	5.64667	10.3733	21.8733	7.80667	3.48333	21.8133	8.07667	11.3367	16.94	8.16667	K11816 indole-3-pyruvate monooxygenase	EC:1.14.13.168	YUCCA10
Mi05g16650.1	11.0867	4.40667	13.34	1.96333	15.2	5.85667	27.74	85.94	15.8833	3.43	31.9067	15.8967	20.15	49.52	K11816 indole-3-pyruvate monooxygenase	EC:1.14.13.168	YUCCA10
Mi07g06600.1	0.0133333	0.0133333	1.81333	0.233333	0.143333	5.33	0.0866667	0.0533333	0.07	2.17667	10.5233	0.176667	0.593333	3.47333	K11816 indole-3-pyruvate monooxygenase	EC:1.14.13.168	YUCCA3
Mi03g17810.1	0.116667	0.0833333	0.0133333	0	0	0.15	0.17	0.456667	0	0	0.206667	0	0.203333	0	K11816 indole-3-pyruvate monooxygenase	EC:1.14.13.168	YUCCA7
Auxin Signalling
ID	AF	AS	AHF	AHS	CF	CS	CYF	CYS	BF	BS	BHF	BHS	BYF	BYS	KEGG	KEGG pathway	Abbreviation
Mi03g00850.1	43.7433	17.16	29.3933	19.6033	56.39	29.81	35.84	57.2267	38.12	15.9733	31.95	15.42	28.2167	33.73	k14486 auxin response factor | (RefSeq) hypothetical protein (A)	ko04075: Plant hormone signal transduction	ARF
Mi06g15340.1	67.1767	25.2933	17.7767	13.9133	18.2067	34.3033	51.3333	29.51	26.54	41.6333	5.94333	14.2	31.7	20.42	k14486 auxin response factor | (RefSeq) hypothetical protein (A)	ko04075: Plant hormone signal transduction	ARF
Mi10g10920.1	12.6133	7.77667	8.64333	7.04667	7.66	4.57	9.54333	7.61	6.79333	14.77	5.39333	7.76333	9.45	8.55	k14486 auxin response factor | (RefSeq) hypothetical protein (A)	ko04075: Plant hormone signal transduction	ARF
Mi11g03690.1	70.02	16.1833	21.1333	18.2767	26.6233	18.0967	36.79	17.1167	28.2567	50.2233	7.78667	31.8267	42.04	27.5567	k14486 auxin response factor | (RefSeq) hypothetical protein (A)	ko04075: Plant hormone signal transduction	ARF
Mi12g06840.1	29.7567	66.9467	43.0533	75.5133	23.1933	49.95	59.82	38.7233	40.3433	45.7933	71.8767	43.7767	61.17	56.3667	k14486 auxin response factor | (RefSeq) hypothetical protein (A)	ko04075: Plant hormone signal transduction	ARF
Mi15g11270.1	14.0367	11.68	12.6733	6.67667	2.56	5.06	8.49	5.19333	4.48	4.33333	4.05667	6.74333	10.5233	3.91	k14486 auxin response factor | (RefSeq) hypothetical protein (A)	ko04075: Plant hormone signal transduction	ARF
Mi16g13020.1	12.22	8.03333	12.6567	12.1967	14.65	6.60667	12.1233	16.97	13.04	30.2233	8.49	18.1033	15.3267	18.1	k14486 auxin response factor | (RefSeq) hypothetical protein (A)	ko04075: Plant hormone signal transduction	ARF
Mi17g05950.1	16.2767	19.6133	18.2767	18.7133	13.52	26.5333	22.4	14.2433	14.35	15.23	27.0533	10.3233	19.9467	11.0833	k14486 auxin response factor | (RefSeq) hypothetical protein (A)	ko04075: Plant hormone signal transduction	ARF
Mi18g12100.1	40.7733	35.2967	30.26	14.3333	23.2967	22.1867	20.18	12.7067	31.3633	32.6467	14.1267	12.6067	21.9433	11.6667	k14486 auxin response factor | (RefSeq) hypothetical protein (A)	ko04075: Plant hormone signal transduction	ARF
Mi20g00240.1	19.1533	20.5933	16.5567	9.39333	19.9433	10.1933	9.92333	18.6233	26.3767	17.02	18.4	7.72667	14.5333	17.9433	k14486 auxin response factor | (RefSeq) hypothetical protein (A)	ko04075: Plant hormone signal transduction	ARF
Mi11g17900.1	53.4	44.4667	44.72	27.2	60.83	62.0467	53.0533	51.77	55.1533	43.85	36.3467	19.35	35.87	50.1567	k14486 auxin response factor | (RefSeq) auxin response factor 1 (A)	ko04075: Plant hormone signal transduction	ARF1
Mi15g06530.1	7.87	5.45	7.66667	4.07	5.13667	5.85	5.22	7.7	7.39	9.39333	7.03333	6.44667	6.66333	6.27	k14486 auxin response factor | (RefSeq) auxin response factor 1 (A)	ko04075: Plant hormone signal transduction	ARF1
Mi00g07150.1	41.07	18.8233	38.02	13.4533	26.6667	39.71	49.89	25.85	31.9533	19.8967	10.2733	15.04	46.74	21.67	k14486 auxin response factor | (RefSeq) auxin response factor 18 isoform X1 (A)	ko04075: Plant hormone signal transduction	ARF18
Mi04g14550.1	57.5733	84.3967	73.5933	37.7867	120.557	44.1133	32.19	39.4567	86.53	63.2467	49.1733	27.1467	40.0433	39.2233	k14486 auxin response factor | (RefSeq) auxin response factor 1 (A)	ko04075: Plant hormone signal transduction	ARF18
Mi04g21200.1	92.8367	40.0967	36.7067	20.5533	114.757	55.13	74.9333	68.0933	176.757	81.4833	21.1	24.9567	68.2633	48.23	k14486 auxin response factor | (RefSeq) auxin response factor 1 (A)	ko04075: Plant hormone signal transduction	ARF18
Mi05g10300.1	56.5033	28.8833	16.84	20.62	53.6933	23.6333	24.9933	38.6567	46.4633	42.6133	31.0833	19.5033	24.88	32.44	k14486 auxin response factor | (RefSeq) auxin response factor 1 (A)	ko04075: Plant hormone signal transduction	ARF18
Mi05g20030.1	64.4233	86.94	62.0733	19.6167	73.6833	93.7167	74.7233	70.5633	87.42	62.8233	132.163	16.14	60.7333	38.5133	k14486 auxin response factor | (RefSeq) auxin response factor 18 isoform X1 (A)	ko04075: Plant hormone signal transduction	ARF18
Mi06g13450.1	208.153	64.9767	57.52	147.613	59.4567	160.76	202.773	170.387	76.02	135.377	69.5267	107.96	176.71	160.693	k14486 auxin response factor | (RefSeq) auxin response factor 19 isoform X3 (A)	ko04075: Plant hormone signal transduction	ARF19
Mi08g14790.1	71.22	59.7567	115.79	56.71	47.5433	96.22	121.307	62.1767	60.1433	84.4467	48.06	94.14	126.81	88.7267	k14486 auxin response factor | (RefSeq) auxin response factor 19-like (A)	ko04075: Plant hormone signal transduction	ARF19
Mi09g13520.1	113.727	55.2333	53.09	57.6733	92.13	59.9067	87.8433	84.3067	81.96	81.35	72.6233	46.0267	79.4233	70.8933	k14486 auxin response factor | (RefSeq) auxin response factor 19 isoform X3 (A)	ko04075: Plant hormone signal transduction	ARF19
Mi14g08210.1	163.683	172.42	146.42	102.447	151.783	101.937	120.987	104.08	131.51	115.277	166.727	79.5367	125.237	105.757	k14486 auxin response factor | (RefSeq) auxin response factor 19 isoform X3 (A)	ko04075: Plant hormone signal transduction	ARF19
Mi17g04300.1	26.6733	23.8967	21.8767	40.4133	24.15	32.88	23.8933	21.2867	32.5233	37.1967	31.3367	21.9267	23.3267	26.4367	k14486 auxin response factor | (RefSeq) auxin response factor 19-like isoform X1 (A)	ko04075: Plant hormone signal transduction	ARF19
Mi00g09290.1	5.04333	2.39667	0.636667	0.406667	0.906667	2.43	3.50667	12.05	1.76	1.27667	0.323333	0.763333	2.41	4.87333	k14486 auxin response factor | (RefSeq) auxin response factor 2A (A)	ko04075: Plant hormone signal transduction	ARF2A
Mi02g07240.1	9.53667	3.96667	8.43	17.2433	8.31333	5.83	11.01	11.4233	9.21667	8.62333	10.9967	15.7067	12.1633	12.5233	k14486 auxin response factor | (RefSeq) auxin response factor 3 (A)	ko04075: Plant hormone signal transduction	ARF3
Mi02g07650.1	129.587	45.4033	34.45	18.5967	40.0067	64.17	150.423	46.4067	39.1333	63.2967	20.47	22.3967	131.68	67.0033	k14486 auxin response factor | (RefSeq) ETT; auxin response factor 3 (A)	ko04075: Plant hormone signal transduction	ARF3
Mi08g12260.1	36.1567	13.5733	17.3733	6.01667	7.82	9.18333	19.2567	13.03	11.15	14.8	5.55	11.82	29.5033	17.15	k14486 auxin response factor | (RefSeq) ETT; auxin response factor 3 (A)	ko04075: Plant hormone signal transduction	ARF3
Mi08g12490.1	13.19	8.12333	7.93333	9.2	9.87333	12.2967	9.54	15.5467	11.9667	18.7933	11.02	10.5233	11.68	14.8767	k14486 auxin response factor | (RefSeq) auxin response factor 3 isoform X1 (A)	ko04075: Plant hormone signal transduction	ARF3
Mi11g12260.1	4.47667	6.07667	5.47	6.39	6.47	1.84667	3.07333	5.55667	4.27	10.5267	7.02	3.76	2.36	3.54667	k14486 auxin response factor | (RefSeq) auxin response factor 3 (A)	ko04075: Plant hormone signal transduction	ARF3
Mi18g06000.1	2.23	5.99	5.07	5.03333	2.59333	2.01333	2.69333	3.08667	4.00667	5.06	12.3767	4.78333	1.83333	2.40333	k14486 auxin response factor | (RefSeq) auxin response factor 3-like (A)	ko04075: Plant hormone signal transduction	ARF3
Mi05g15350.1	99.93	47.39	107.037	56.76	53.6467	58.3	91.0333	71.8833	61.25	77.5367	39.46	47.6567	102.307	70.8633	k14486 auxin response factor | (RefSeq) auxin response factor 7-like (A)	ko04075: Plant hormone signal transduction	ARF7
Mi09g06890.1	120.293	191.207	203.853	101.637	208.65	157.677	80.2933	88.52	275.36	136.96	228.427	69.42	130.507	110.08	k14486 auxin response factor | (RefSeq) auxin response factor 7-like (A)	ko04075: Plant hormone signal transduction	ARF7
Mi20g00280.1	7.13333	8.48	4.83333	3.51667	2.39333	1.56667	1.49667	2.56667	10.7033	8.49	19.4567	8.09667	11.2467	16.3767	k14486 auxin response factor | (RefSeq) auxin response factor 9 (A)	ko04075: Plant hormone signal transduction	ARF9
novel.2255	0.0310843	0	0	0	0	0.0235417	0.146476	0.178678	0.145218	0.043251	0.655184	0.224325	0.215414	0.18482	k14486 auxin response factor | (RefSeq) auxin response factor 9 (A)	ko04075: Plant hormone signal transduction	ARF9
Mi04g09850.1	33.0067	1.51333	11.5467	8.71333	4.18333	25.92	44.5933	21.27	14.9567	9.09333	0.706667	15.7933	38.0133	13.65	K13946 auxin influx carrier (AUX1 LAX family) | (RefSeq) hypothetical protein (A)	ko04075: Plant hormone signal transduction	AUX1
Mi10g13010.1	16.7133	1.46333	7.78333	6.07333	2.46333	8.47333	19.64	6.93667	6.07333	5.08667	0.236667	5.45333	13.1867	3.41667	K13946 auxin influx carrier (AUX1 LAX family) | (RefSeq) hypothetical protein (A)	ko04075: Plant hormone signal transduction	AUX1
Mi11g10130.1	19.3833	3.83333	13.7167	11.4367	5.99	3.76	8.29333	6.35667	4.89	4.64667	4.37667	24.4567	7.94	3.13	K13946 auxin influx carrier (AUX1 LAX family) | (RefSeq) auxin transporter-like protein 2 (A)	ko04075: Plant hormone signal transduction	AUX1
Mi15g06290.1	0.143333	0.12	0.633333	2.27667	0.0333333	3.04	13.15	2.59333	0	0.733333	0.05	6.42667	10.74	2.05667	K13946 auxin influx carrier (AUX1 LAX family) | (RefSeq) auxin transporter-like protein 3 (A)	ko04075: Plant hormone signal transduction	AUX1
Mi16g10560.1	102.877	41.6033	68.2633	146.903	28.0533	53.8633	108.193	66.7567	43.99	88.12	24.79	139.307	121.13	77.8433	K13946 auxin influx carrier (AUX1 LAX family) | (RefSeq) auxin transporter-like protein 2 (A)	ko04075: Plant hormone signal transduction	AUX1
Mi18g05720.1	25.6433	29.6867	29.6433	128.673	4.48667	82.8667	52.7433	26.0967	2.86	84.61	5.64667	146.663	51.6733	56.88	K13946 auxin influx carrier (AUX1 LAX family) | (RefSeq) auxin transporter-like protein 3 (A)	ko04075: Plant hormone signal transduction	AUX1
Mi03g10830.1	2.28333	0.9	5.07667	6.14333	0.61	2.08	14.05	6.37333	0.87	2.18667	0.46	4.89333	9.08667	3.96	k14484 auxin-responsive protein IAA | (RefSeq) auxin-induced protein AUX22 (A)	ko04075: Plant hormone signal transduction	IAA
Mi03g11410.1	304.58	56.0733	52.0033	43.8967	351.52	141.04	127.283	254.7	263.45	148.537	28.15	85.9	169.66	231.66	k14484 auxin-responsive protein IAA | (RefSeq) hypothetical protein (A)	ko04075: Plant hormone signal transduction	IAA
Mi03g11760.1	379.397	187.43	244.72	202.19	280.183	216.037	44.5667	117.997	320.697	243.867	264.453	194.91	77.53	112.713	k14484 auxin-responsive protein IAA | (RefSeq) hypothetical protein (A)	ko04075: Plant hormone signal transduction	IAA
Mi03g13730.1	5.21333	9.4	98.6733	140.493	2.90333	51.0867	89.97	27.5233	3.26333	19.35	35.75	156.173	45.3267	12.4767	k14484 auxin-responsive protein IAA | (RefSeq) auxin-induced protein AUX28-like (A)	ko04075: Plant hormone signal transduction	IAA
Mi05g12900.1	11.2033	50.08	38.3533	29.1933	17.92	16.93	7.40333	8.8	23.3167	17.1067	29.1933	22.91	5.70333	10.91	k14484 auxin-responsive protein IAA | (RefSeq) hypothetical protein (A)	ko04075: Plant hormone signal transduction	IAA
Mi06g10160.1	6.98667	5.99	15.9233	38.6	49.4667	4.20333	30.3167	34.5433	24.69	18.7767	3.70333	62.3733	26.2233	21.7733	k14484 auxin-responsive protein IAA | (RefSeq) auxin-induced protein AUX22 (A)	ko04075: Plant hormone signal transduction	IAA
Mi09g09180.1	37.9067	45.45	27.7833	20.93	86.2	10.0333	18.1867	26.0667	55.0667	64.85	27.3267	21.59	14.8667	16.91	k14484 auxin-responsive protein IAA | (RefSeq) hypothetical protein (A)	ko04075: Plant hormone signal transduction	IAA
Mi09g20580.1	0	0	10.6567	8.53667	0	0.513333	0.97	0.26	0	0	0.723333	4.75333	0.0666667	0.0233333	k14484 auxin-responsive protein IAA | (RefSeq) auxin-induced protein AUX28 (A)	ko04075: Plant hormone signal transduction	IAA
Mi17g07870.1	18.1967	6.96333	18.7267	12.1533	17.6333	34.13	43.3967	29.4367	20.7367	28.2733	10.4133	17.4733	36.6567	19.1933	k14484 auxin-responsive protein IAA | (RefSeq) hypothetical protein (A)	ko04075: Plant hormone signal transduction	IAA
Mi17g08530.1	6.51667	7.96	13.98	3.86	25.6633	13.6467	1.75667	3.53	38.04	9.47	11.44	1.33667	0.88	3.72667	k14484 auxin-responsive protein IAA | (RefSeq) hypothetical protein (A)	ko04075: Plant hormone signal transduction	IAA
Mi17g11350.1	0.293333	0.293333	0.283333	0.21	0.583333	0.586667	0.9	0.06	0.353333	0.86	0.366667	2.07	1.82333	0.753333	k14484 auxin-responsive protein IAA | (RefSeq) hypothetical protein (A)	ko04075: Plant hormone signal transduction	IAA
Mi18g07980.1	83.3933	31.5	154.62	184.31	158.453	141.403	213.387	238.72	144.7	103.237	26.4267	179.99	160.43	145.737	k14484 auxin-responsive protein IAA | (RefSeq) hypothetical protein (A)	ko04075: Plant hormone signal transduction	IAA
Mi06g10170.1	8.55	1.87	1.30333	12.86	2.63333	0.28	5.72	27.0467	0.996667	4.10667	0.846667	12.1167	5.39667	7.07667	k14484 auxin-responsive protein IAA | (RefSeq) auxin-responsive protein IAA1 (A)	ko04075: Plant hormone signal transduction	IAA1
Mi12g03120.1	11.03	0.423333	0.223333	1.59333	1.28667	2.16	1.71667	1.69333	2.40333	1.52	0.83	1.68667	2.38667	0.873333	k14484 auxin-responsive protein IAA | (RefSeq) auxin-responsive protein IAA11-like (A)	ko04075: Plant hormone signal transduction	IAA11
Mi03g25410.1	4.43	1.04667	1.25667	0.613333	1.00667	1.05333	1.13333	0.493333	0.63	0.696667	0.27	0.833333	0.516667	0.276667	k14484 auxin-responsive protein IAA | (RefSeq) auxin-responsive protein IAA13-like (A)	ko04075: Plant hormone signal transduction	IAA13
Mi07g06400.1	28.29	19.6567	18.21	7.09667	14.16	19.4567	35.0867	14.3233	11.9033	17.9833	5.25	7.69	18.3	7.77667	k14484 auxin-responsive protein IAA | (RefSeq) auxin-responsive protein IAA13 (A)	ko04075: Plant hormone signal transduction	IAA13
Mi03g22990.1	0.463333	0.34	9.35	151.113	0	0.07	16.1367	3.48333	0.0233333	0.293333	1.21	156.973	28.9133	5.15333	k14484 auxin-responsive protein IAA | (RefSeq) auxin-responsive protein IAA14 (A)	ko04075: Plant hormone signal transduction	IAA14
Mi07g03470.1	17.69	5.10667	3.01333	16.3167	32.6267	4.27	46.6233	80.98	9.22	7.9	1.07	10.1767	27.99	20.0633	k14484 auxin-responsive protein IAA | (RefSeq) auxin-responsive protein IAA14 (A)	ko04075: Plant hormone signal transduction	IAA14
Mi07g03480.1	2.24333	0.973333	0	0.29	2.71333	0.166667	1.37	2.42667	0.1	0.11	0.0166667	0.353333	0.836667	0.446667	k14484 auxin-responsive protein IAA | (RefSeq) auxin-responsive protein IAA14 (A)	ko04075: Plant hormone signal transduction	IAA14
Mi02g04420.1	171.93	159.08	295.683	132.943	198.917	212.957	217.87	229.907	155.557	245.353	54.7367	182.787	208.95	176.29	k14484 auxin-responsive protein IAA | (RefSeq) auxin-responsive protein IAA16-like (A)	ko04075: Plant hormone signal transduction	IAA16
Mi07g08350.1	178.41	45.47	162.807	96.51	112.5	141.89	277.473	227.617	79.3067	102.063	7.86667	148.223	197.503	150.493	k14484 auxin-responsive protein IAA | (RefSeq) auxin-responsive protein IAA16-like isoform X1 (A)	ko04075: Plant hormone signal transduction	IAA16
Mi02g04430.1	29.9033	5.35	15.25	26.2867	17.34	43.8067	35.28	30.67	15.04	66.3667	6.35333	62.6067	59.45	38.5267	k14484 auxin-responsive protein IAA | (RefSeq) auxin-induced protein 22D (A)	ko04075: Plant hormone signal transduction	IAA22D
Mi03g13740.1	6.15	16.27	7.94	28.7067	16.5033	5.58333	8.36	12.8733	7.14667	12.51	3.72333	36.9333	7.17	3.05	k14484 auxin-responsive protein IAA | (RefSeq) auxin-induced protein 22D (A)	ko04075: Plant hormone signal transduction	IAA22D
Mi03g23000.1	17.9967	7.44	4.08	6.26667	18.51	10.0133	29.23	16.9833	15.86	27.2267	1.32333	23.57	33.4567	18.3567	k14484 auxin-responsive protein IAA | (RefSeq) auxin-induced protein 22D (A)	ko04075: Plant hormone signal transduction	IAA22D
Mi07g08340.1	5.25333	2.58	5.34667	9.94	9.13	12.8633	27.8433	11.7867	4.93	6.26	13.0267	43.2667	34.16	14.94	k14484 auxin-responsive protein IAA | (RefSeq) auxin-induced protein 22D-like (A)	ko04075: Plant hormone signal transduction	IAA22D
Mi06g08760.1	194.717	382.7	336.997	207.43	232.617	129.457	52.9367	85.58	219.277	220.68	210.353	232.857	110.247	134.067	k14484 auxin-responsive protein IAA | (RefSeq) auxin-responsive protein IAA26-like (A)	ko04075: Plant hormone signal transduction	IAA26
Mi06g09320.1	3.46	0.78	1.55	1.00333	11.6967	8.09667	8.74333	8.06333	8.04333	4.89	6.58667	8.60667	8.21	5.8	k14484 auxin-responsive protein IAA | (RefSeq) auxin-responsive protein IAA27-like (A)	ko04075: Plant hormone signal transduction	IAA27
Mi12g10500.1	3.29333	7.42333	13.96	2.73333	32.1767	1.91	0.73	2.55333	21.8067	18.62	1.79	1.3	2.34	0.876667	k14484 auxin-responsive protein IAA | (RefSeq) auxin-responsive protein IAA29-like (A)	ko04075: Plant hormone signal transduction	IAA29
Mi12g14590.1	4.58333	1.98667	7.70333	19.5667	5.12333	5.77	6.59	8.08667	5.90333	4.38	3.06	32.2433	5.07333	6.45667	k14484 auxin-responsive protein IAA | (RefSeq) auxin-responsive protein IAA29 isoform X1 (A)	ko04075: Plant hormone signal transduction	IAA29
Mi17g09520.1	2.85333	2.54	1.39333	6.58	11.45	2.99333	3.21333	8.68667	6.97333	7.81333	0.606667	3.97333	1.95	2.38333	k14484 auxin-responsive protein IAA | (RefSeq) auxin-responsive protein IAA29-like (A)	ko04075: Plant hormone signal transduction	IAA29
Mi17g12490.1	12.2833	1.97333	3.98	5.34	6.59333	1.89667	1.53667	41.1267	6.98667	2.85667	0.75	6.71333	2.55667	22.9967	k14484 auxin-responsive protein IAA | (RefSeq) auxin-responsive protein IAA29 isoform X1 (A)	ko04075: Plant hormone signal transduction	IAA29
Mi05g18880.1	7.10333	23.2533	3.5	2.47	36.09	10.3867	7.35333	6.64333	18.5933	5.01	0.933333	7.07	7.05	5.00667	k14484 auxin-responsive protein IAA | (RefSeq) auxin-responsive protein IAA30 (A)	ko04075: Plant hormone signal transduction	IAA30
Mi03g18790.1	7.76333	6.02667	1.54667	3.87	6.16667	2.92	2.1	4.89333	4.75667	3.19	2.52	10.3733	5.33333	6.92667	k14484 auxin-responsive protein IAA | (RefSeq) auxin-responsive protein IAA31 (A)	ko04075: Plant hormone signal transduction	IAA31
Mi04g00690.1	3.04667	0.483333	1.87333	2.12	1.48667	0.396667	0.523333	4.84	0.73	3.75	0.07	4.30667	1.56333	3.63333	k14484 auxin-responsive protein IAA | (RefSeq) auxin-responsive protein IAA32 (A)	ko04075: Plant hormone signal transduction	IAA32
Mi07g03490.1	21.5067	105.727	45.23	68.5633	99.6367	13.4	27.0167	21.6067	42.0033	96.9	6.43	44.1833	29.6567	7.78333	k14484 auxin-responsive protein IAA | (RefSeq) auxin-responsive protein IAA4-like (A)	ko04075: Plant hormone signal transduction	IAA4
Mi01g16900.1	362.273	148.867	251.483	218.463	229.613	148.693	310.657	244.073	199.97	198.843	101.95	292.247	361.693	636.597	k14484 auxin-responsive protein IAA | (RefSeq) auxin-responsive protein IAA9 (A)	ko04075: Plant hormone signal transduction	IAA9
Mi19g06090.1	44.61	18.0367	32.03	44.5533	41.3833	36.48	48.2133	45.04	55.02	47.3	36.2633	33.36	38.0233	38.08	k14484 auxin-responsive protein IAA | (RefSeq) auxin-responsive protein IAA9 (A)	ko04075: Plant hormone signal transduction	IAA9
Mi00g09230.1	52.2567	18	28.2467	20.4733	81.2767	54.8467	28.7033	37.4833	85.1	81.0733	12.2867	29.7933	40.1133	50.28	k14484 transport inhibitor response 1 | (RefSeq) protein TRANSPORT INHIBITOR RESPONSE 1 (A)	ko04075: Plant hormone signal transduction	TIR1
Mi05g16690.1	27.9133	89.1233	170.133	75.9867	36.6567	101.627	51.55	40.16	37.7567	71.79	97.76	89.4533	70.0667	42.8267	k14484 transport inhibitor response 1 | (RefSeq) protein TRANSPORT INHIBITOR RESPONSE 1 (A)	ko04075: Plant hormone signal transduction	TIR1
Mi06g13920.1	10.6867	3.71	3.73667	6.22	8.48333	5.47	5.85333	5.16	3.79333	6.65333	3.61333	8.19333	5.77667	5.58667	k14484 transport inhibitor response 1 | (RefSeq) protein TRANSPORT INHIBITOR RESPONSE 1-like (A)	ko04075: Plant hormone signal transduction	TIR1
Mi09g14160.1	109.713	171.657	73.4	110.49	105.903	138.487	95.0167	79.1567	117.563	149.343	195.537	106.983	115.88	82.8367	k14484 transport inhibitor response 1 | (RefSeq) protein TRANSPORT INHIBITOR RESPONSE 1 (A)	ko04075: Plant hormone signal transduction	TIR1
Mi11g04710.1	16.18	4.53667	6.05667	8.07	6.15333	13.02	15.8433	14.74	9.89667	13.1433	2.16667	5.06667	12.6733	12.1	k14484 transport inhibitor response 1 | (RefSeq) protein TRANSPORT INHIBITOR RESPONSE 1-like (A)	ko04075: Plant hormone signal transduction	TIR1
Mi14g08800.1	107.38	102.81	72.4433	70.8167	80.8333	105.313	96.5467	69.06	83.34	126.103	101.327	50.96	80.43	58.3533	k14484 transport inhibitor response 1 | (RefSeq) TIR1; protein TRANSPORT INHIBITOR RESPONSE 1 (A)	ko04075: Plant hormone signal transduction	TIR1
Mi15g07580.1	47.92	38.3333	37.0233	32.2867	37.99	28.16	37.2433	45.9967	35.4367	51.8133	34.86	22.4367	41.4333	43.03	k14484 transport inhibitor response 1 | (RefSeq) protein TRANSPORT INHIBITOR RESPONSE 1-like (A)	ko04075: Plant hormone signal transduction	TIR1
Mi18g07220.1	82.1333	32.0033	44.3133	38.1533	58.1067	78.79	71.1533	77.5067	65.35	60.7633	20.9367	31.7833	84.87	74.7067	k14484 transport inhibitor response 1 | (RefSeq) protein TRANSPORT INHIBITOR RESPONSE 1-like (A)	ko04075: Plant hormone signal transduction	TIR1
Mi01g05010.1	73.3567	28.7967	48.3367	35.2233	66.0567	43.7433	53.7633	33.63	64.3933	39.4033	30.1533	47.7933	43.5933	40.26	k14488 SAUR family protein | (RefSeq) uncharacterized protein LOC106757509 (A)	ko04075: Plant hormone signal transduction	SAUR
Mi04g06780.1	1.68	1.47333	0.41	1.31667	0.163333	26.0267	6.20667	4.15333	0.496667	8.35333	1.68	19.67	14.3867	19.9	k14488 SAUR family protein | (RefSeq) hypothetical protein (A)	ko04075: Plant hormone signal transduction	SAUR
Mi04g06960.1	8.59667	0.08	0.893333	0.843333	2.94333	2.29	6.28333	12.93	2.17	1.39333	0	2.75333	12.78	9.64	k14488 SAUR family protein | (RefSeq) indole-3-acetic acid-induced protein ARG7 (A)	ko04075: Plant hormone signal transduction	SAUR
Mi04g08020.1	0.753333	0.313333	1.06333	24.0867	0.226667	1.23333	0.853333	4.24333	0.606667	2.73667	0.113333	40.4567	5.36333	6.73667	k14488 SAUR family protein | (RefSeq) uncharacterized LOC100797800 (A)	ko04075: Plant hormone signal transduction	SAUR
Mi05g19700.1	3.6	3.31333	3.58	4.27333	5.13333	7.79333	1.82	2.87667	5.45	4.09667	1.08667	6.89	3.78667	8.24333	k14488 SAUR family protein | (RefSeq) hypothetical protein (A)	ko04075: Plant hormone signal transduction	SAUR
Mi05g22830.1	64.5633	283.437	54.0367	139.67	122.43	61.3133	5.47	63.7233	104.317	109.407	90.7167	103.11	23.0933	107.283	k14488 SAUR family protein | (RefSeq) hypothetical protein (A)	ko04075: Plant hormone signal transduction	SAUR
novel.2304	1.00357	0.280469	0.178319	0.327784	1.5402	0.810827	0.277368	0.685023	0.913641	0.328902	0.474205	0.650131	0.676886	0.671781	k14488 SAUR family protein | (RefSeq) auxin-induced protein 6B-like (A)	ko04075: Plant hormone signal transduction	SAUR
novel.2543	0.290277	0.0250727	0.200549	0.120166	0.283624	0.454258	0.134732	0.278099	0.259405	0.0511673	0.211104	0.200893	0.314749	0.964752	k14488 SAUR family protein | (RefSeq) auxin-induced protein 6B-like (A)	ko04075: Plant hormone signal transduction	SAUR
novel.2725	0.376044	0.208246	0.460719	0.14456	0.381478	0.609247	0.2812	0.345285	0.267349	1.64348	0.771625	0.252179	0.0598301	0.0477625	k14488 SAUR family protein | (RefSeq) auxin-induced protein 6B-like (A)	ko04075: Plant hormone signal transduction	SAUR
novel.2726	2.82257	1.1364	1.77312	0.927793	3.67045	3.73484	1.01763	2.72374	3.22448	2.02167	1.8624	1.13703	1.88724	3.01981	k14488 SAUR family protein | (RefSeq) auxin-induced protein 6B-like (A)	ko04075: Plant hormone signal transduction	SAUR
novel.2797	0.267585	0.144255	0.071123	0.98257	0.0658873	0.119177	0.110108	0.271714	0.503162	0.172311	0.642574	1.36236	0.317832	0.559727	k14488 SAUR family protein | (RefSeq) hypothetical protein (A)	ko04075: Plant hormone signal transduction	SAUR
novel.2978	2.36545	4.19291	0.820341	2.00078	12.6991	0.594252	1.21485	6.14599	11.6858	5.50934	3.543	16.5244	7.71064	17.4099	k14488 SAUR family protein | (RefSeq) hypothetical protein (A)	ko04075: Plant hormone signal transduction	SAUR
novel.554	0.20696	0	0.073416	0.118237	0	1.32219	0.065522	0.0471773	0.0261267	0.437122	0.174128	0.793359	0.216	0.751946	k14488 SAUR family protein | (RefSeq) auxin-induced protein 15A-like (A)	ko04075: Plant hormone signal transduction	SAUR
novel.845	12.3835	10.3771	1.60468	7.45456	10.7589	6.48934	1.43892	5.51372	13.3902	9.18819	5.90419	19.3765	4.92563	7.46124	k14488 SAUR family protein | (RefSeq) hypothetical protein (A)	ko04075: Plant hormone signal transduction	SAUR
novel.1217	1.37856	0.593794	0.564821	2.91166	0.498111	0.836375	0.400568	0.462439	0.242231	1.25189	0.136688	0.793793	0.699753	0.162685	k14488 SAUR family protein | (RefSeq) auxin-induced protein 6B-like (A)	ko04075: Plant hormone signal transduction	SAUR
novel.1432	0.66956	0.0864203	0.0631307	0.134652	0.592141	0.850022	0.240561	0.451621	0.569409	0.401289	0.0347963	0.404987	1.39923	1.80873	k14488 SAUR family protein | (RefSeq) hypothetical protein (A)	ko04075: Plant hormone signal transduction	SAUR
novel.1552	6.50218	16.2562	22.5081	11.5512	4.07815	14.4466	3.77678	12.1915	5.93918	19.807	4.77216	8.50342	4.08996	7.54756	k14488 SAUR family protein | (RefSeq) indole-3-acetic acid-induced protein ARG7-like (A)	ko04075: Plant hormone signal transduction	SAUR
novel.200	1.75366	1.34324	1.36247	3.55614	1.66425	1.92558	1.60042	2.00964	1.94703	2.38448	4.42928	5.05125	1.5601	2.26166	k14488 SAUR family protein | (RefSeq) hypothetical protein (A)	ko04075: Plant hormone signal transduction	SAUR
Mi10g13820.1	0.54	1.19333	11.8933	38.5167	0.426667	1.93667	6.11333	20.5033	0.86	11.9467	0.7	37.9233	5.70667	4.54	k14488 SAUR family protein | (RefSeq) auxin-induced protein 15A-like (A)	ko04075: Plant hormone signal transduction	SAUR15A
Mi10g13840.1	0	0.0833333	0.563333	9.13667	0.143333	0.353333	0.24	1.27333	0.1	0.363333	0.413333	7.26667	0.74	1.75333	k14488 SAUR family protein | (RefSeq) auxin-induced protein 15A-like (A)	ko04075: Plant hormone signal transduction	SAUR15A
Mi10g13870.1	0.0366667	0	0.0833333	4.40333	0	0.186667	0.286667	2.35	0	0.106667	0	12.9933	4.03333	3.56333	k14488 SAUR family protein | (RefSeq) auxin-induced protein 15A (A)	ko04075: Plant hormone signal transduction	SAUR15A
Mi10g13900.1	0	0.0833333	0.88	5.75333	0	0.0833333	0	0.276667	0	0	0	5.77333	0.66	0.733333	k14488 SAUR family protein | (RefSeq) saur1; small auxin up RNA1 (A)	ko04075: Plant hormone signal transduction	SAUR15A
Mi15g11240.1	19.2733	0.25	4.38333	19.2867	0.79	17.17	16.6933	13.8933	2.11	6.32667	0	41.4567	19.4833	19.47	k14488 SAUR family protein | (RefSeq) auxin-induced protein 15A-like (A)	ko04075: Plant hormone signal transduction	SAUR15A
Mi18g12140.1	10.28	25.2967	2.82	28.9967	14.2133	27.7	4.18333	22.4933	18.4533	54.6433	4.7	61.2133	40.9733	30.43	k14488 SAUR family protein | (RefSeq) auxin-induced protein 15A (A)	ko04075: Plant hormone signal transduction	SAUR15A
novel.2218	0.198848	0.386431	0.0483167	0.533806	0	3.93482	0.1415	0.113389	0	0.113399	0.901917	1.95325	0.193145	0.189893	k14488 SAUR family protein | (RefSeq) auxin-induced protein 15A-like (A)	ko04075: Plant hormone signal transduction	SAUR15A
novel.2219	0.144958	0.193743	0.524516	11.9087	0.264437	1.83685	1.87033	2.23532	0.351454	3.24682	0.143941	22.9204	2.98625	1.65728	k14488 SAUR family protein | (RefSeq) auxin-induced protein 15A-like (A)	ko04075: Plant hormone signal transduction	SAUR15A
Mi04g10680.1	0.383333	0.223333	0.863333	23.5167	0	2.07333	0.516667	2.11667	0.126667	1.08	0.336667	64.0733	6.21	3.24333	k14488 SAUR family protein | (RefSeq) auxin-responsive protein SAUR21-like (A)	ko04075: Plant hormone signal transduction	SAUR21
novel.2220	0	0	0	1.35972	0	0	0	0.0510333	0	0.112676	0	2.7012	0.127928	0.0338317	k14488 SAUR family protein | (RefSeq) auxin-responsive protein SAUR24 (A)	ko04075: Plant hormone signal transduction	SAUR24
Mi08g12900.1	0.1	0.936667	2.61333	0.54	3.17667	6.01667	4.48333	5.00667	3.61333	3.99333	6.71333	6.54333	3.77333	5.37	k14488 SAUR family protein | (RefSeq) auxin-responsive protein SAUR32 (A)	ko04075: Plant hormone signal transduction	SAUR32
novel.3003	4.45971	1.07484	0.428434	2.36573	2.99846	1.23847	1.08639	2.71455	2.1113	1.89934	0.508383	1.94243	1.12974	3.58693	k14488 SAUR family protein | (RefSeq) auxin-responsive protein SAUR32-like (A)	ko04075: Plant hormone signal transduction	SAUR32
novel.3004	6.74359	1.11287	0.443589	2.44942	3.10453	1.28228	1.12482	2.81058	1.36153	1.96653	0.526367	2.01114	1.16971	3.71382	k14488 SAUR family protein | (RefSeq) auxin-responsive protein SAUR32-like (A)	ko04075: Plant hormone signal transduction	SAUR32
Mi17g05880.1	10.7467	1.55	1.14333	5.04667	15.7333	5.92333	2.43	6.87	12.36	2.54333	4.05	9.07	2.88667	6.46	k14488 SAUR family protein | (RefSeq) auxin-responsive protein SAUR36-like (A)	ko04075: Plant hormone signal transduction	SAUR36
Mi05g15650.1	0.546667	1.07	3.01333	2.30667	0.03	0.716667	0.223333	6.24333	0.523333	1.83667	0.91	9.74667	8.04	11.9533	k14488 SAUR family protein | (RefSeq) auxin-responsive protein SAUR40 (A)	ko04075: Plant hormone signal transduction	SAUR40
Mi02g06870.1	0.123333	0.826667	2.02667	1.46	0	5.94667	1.07667	0.343333	0.0566667	0.173333	1.01333	1.25667	0.25	1.35333	k14488 SAUR family protein | (RefSeq) auxin-responsive protein SAUR50-like (A)	ko04075: Plant hormone signal transduction	SAUR50
Mi03g13300.1	18.2133	0.416667	1.68667	1.8	1.53333	1.48	2.80667	2.73	0.746667	0.89	0.0333333	2.68667	1.83333	1.72	k14488 SAUR family protein | (RefSeq) auxin-responsive protein SAUR50-like (A)	ko04075: Plant hormone signal transduction	SAUR50
Mi04g06950.1	20.4933	1.32	1.14333	14.12	1.54	3.77667	7.94667	13.2867	3.69667	4.89667	1	18.8233	12.29	12.98	k14488 SAUR family protein | (RefSeq) auxin-responsive protein SAUR50-like (A)	ko04075: Plant hormone signal transduction	SAUR50
novel.2555	2.63906	0.259548	3.02969	1.16434	0.823356	6.20192	3.86616	1.99622	1.15999	1.31638	3.39926	0.525663	4.49152	3.53958	k14488 SAUR family protein | (RefSeq) auxin-responsive protein SAUR50-like (A)	ko04075: Plant hormone signal transduction	SAUR50
novel.553	0	0	0	0.0312553	0.023721	1.1388	1.03587	0.381741	0	0.110091	0	0.022375	0.0605697	0.26753	k14488 SAUR family protein | (RefSeq) auxin-responsive protein SAUR50 (A)	ko04075: Plant hormone signal transduction	SAUR50
novel.1652	0.782037	0.0782447	0.208617	1.15943	0.0423293	2.04555	0.403486	0.524393	0.0820237	3.43283	0.0540767	1.96008	0.760816	0.410518	k14488 SAUR family protein | (RefSeq) auxin-responsive protein SAUR50-like (A)	ko04075: Plant hormone signal transduction	SAUR50
novel.1716	3.8289	0.468305	0.763003	3.00259	0.671021	8.12889	2.72667	6.1099	0.212286	1.24817	0.126757	3.30819	3.74688	6.72188	k14488 SAUR family protein | (RefSeq) auxin-responsive protein SAUR50-like (A)	ko04075: Plant hormone signal transduction	SAUR50
novel.228	0.156921	0.063371	0.129801	4.18366	0.327134	0	0	1.53772	0.111542	0.192888	0	8.70673	0	0.246476	k14488 SAUR family protein | (RefSeq) auxin-responsive protein SAUR50-like (A)	ko04075: Plant hormone signal transduction	SAUR50
Mi10g13830.1	0.193333	0.78	0.41	14.2033	0.0766667	0.42	1.28	4.2	0.816667	6.47667	0.266667	27.5367	2.03	1.62333	k14488 SAUR family protein | (RefSeq) auxin-responsive protein SAUR64 (A)	ko04075: Plant hormone signal transduction	SAUR64
Mi12g06700.1	10.8167	1.29667	1.62	3.69	7.44	7.54333	8.09333	15.3633	7.6	5.29667	1.13	14.8633	14.5333	16.3967	k14488 SAUR family protein | (RefSeq) auxin-responsive protein SAUR66-like (A)	ko04075: Plant hormone signal transduction	SAUR66
Mi04g20790.1	5.34333	91.12	8.88667	46.7467	17.6367	28.08	0.656667	0.816667	36.0767	41.4633	25.8433	77.09	5.73333	33.72	k14488 SAUR family protein | (RefSeq) auxin-responsive protein SAUR71 (A)	ko04075: Plant hormone signal transduction	SAUR71
Mi05g10110.1	10.69	3.23	3.03667	8.30333	5.49667	5.14	2.38667	11.2533	9.39	14.5667	1.53667	3.64333	4.56667	15.2833	k14488 SAUR family protein | (RefSeq) auxin-responsive protein SAUR71 (A)	ko04075: Plant hormone signal transduction	SAUR71
Mi01g25170.1	5.23667	0.76	5.96667	82.54	0.756667	3.78333	1.89667	21.1633	2.67667	2.43	0.356667	64.23	2.77667	20.8667	k14487 auxin responsive GH3 gene family | (RefSeq) hypothetical protein (A)	ko04075: Plant hormone signal transduction	GH3
Mi09g12280.1	2.37	11.11	3.25667	0.873333	2.65667	1.18	1.48	3.45333	5.47	5.93	5.56667	0.476667	2.38667	3.20667	k14487 auxin responsive GH3 gene family | (RefSeq) jasmonic acid-amido synthetase JAR1 (A)	ko04075: Plant hormone signal transduction	GH3
Mi14g05220.1	3.78	1.70667	23.47	9.64	0.5	1.44667	1.03	3.63	2.38333	7.23667	0.82	19.3167	2.75	11.1867	k14487 auxin responsive GH3 gene family | (RefSeq) hypothetical protein (A)	ko04075: Plant hormone signal transduction	GH3
Mi14g06400.1	6.75333	1.49333	1.02333	1.26667	2.38667	2.28	4.6	7.18667	2.09333	3.45	0.436667	1.51333	2.99667	5.56333	k14487 auxin responsive GH3 gene family | (RefSeq) hypothetical protein (A)	ko04075: Plant hormone signal transduction	GH3
Mi16g03030.1	14.4267	7.45667	8.20333	19.9	3.05333	20.8967	13.7333	21.4333	10.9633	19.37	4.71333	32.2133	17.7033	24.66	k14487 auxin responsive GH3 gene family | (RefSeq) hypothetical protein (A)	ko04075: Plant hormone signal transduction	GH3
Mi01g07240.1	0.15	0.0533333	1.13667	0.86	0.01	0.296667	0.723333	0.343333	0.04	0.386667	0.02	0.413333	3.15667	1.45667	k14487 auxin responsive GH3 gene family | (RefSeq) probable indole-3-acetic acid-amido synthetase GH3.1 (A)	ko04075: Plant hormone signal transduction	GH3.1
Mi04g11990.1	8.97	46.6333	23.3833	86.4833	11.9333	6.87333	10.2467	65.6733	11.6633	27.15	5.58333	39.4033	23.3433	30.6867	k14487 auxin responsive GH3 gene family | (RefSeq) probable indole-3-acetic acid-amido synthetase GH3.1 (A)	ko04075: Plant hormone signal transduction	GH3.1
Mi10g14870.1	0.0466667	0.0533333	0.46	7.82333	0	0.0433333	0.0266667	0.0466667	0	0.69	0.283333	9.95	0.13	0.02	k14487 auxin responsive GH3 gene family | (RefSeq) probable indole-3-acetic acid-amido synthetase GH3.1 (A)	ko04075: Plant hormone signal transduction	GH3.1
Mi19g07320.1	7.26667	23.9433	21.45	126.67	14.1767	1.99667	1.11333	3.85	21.2267	14.2833	6.49	15.8667	6.75333	9.00333	k14487 auxin responsive GH3 gene family | (RefSeq) probable indole-3-acetic acid-amido synthetase GH3.1 (A)	ko04075: Plant hormone signal transduction	GH3.1
Mi11g12840.1	0.07	0.00666667	0.206667	2.49333	0.44	0.123333	0.173333	0.106667	0.176667	0.313333	0.01	4.9	0.0966667	0.02	k14487 auxin responsive GH3 gene family | (RefSeq) indole-3-acetic acid-amido synthetase GH3.17-like (A)	ko04075: Plant hormone signal transduction	GH3.17
Mi05g16400.1	8.62	5.28333	18.2033	4.95333	9	8.36667	4.73667	6.04333	11.2067	2.66	11	7.18	6.33333	8.18333	k14487 auxin responsive GH3 gene family | (RefSeq) probable indole-3-acetic acid-amido synthetase GH3.6 (A)	ko04075: Plant hormone signal transduction	GH3.6
Mi05g17000.1	42.9767	2.53333	5.01	3.90333	1.80667	0.893333	1.90667	5.24333	4.99333	2.62	0.72	4.61333	2.18333	4.07333	k14487 auxin responsive GH3 gene family | (RefSeq) putative indole-3-acetic acid-amido synthetase GH3.9 (A)	ko04075: Plant hormone signal transduction	GH3.9
Sugar biosynthesis related DEGs
Mi01g22750.1	29.9267	22.32	27.6033	11.9367	21.9033	17.1633	5.80333	9.65667	27.34	36.79	21.7467	31.5433	38.86	41.9667	K16055 trehalose 6-phosphate synthase/phosphatase [EC:2.4.1.15 3.1.3.12] | (RefSeq) hypothetical protein (A)
Mi11g02670.1	8.84667	5.64	13.0667	5.99	12.02	11.9067	2.02667	7.82333	15.09	8.79667	5.61333	13.3433	10.0633	6.53	K16055 trehalose 6-phosphate synthase/phosphatase [EC:2.4.1.15 3.1.3.12] | (RefSeq) alpha,alpha-trehalose-phosphate synthase [UDP-forming] 1-like (A)
Mi16g04950.1	10.82	10.83	7.75667	6.66	6.30333	6.73333	2.88667	6.49333	11.7467	6.71	6.68667	9.27	10.6867	6.31333	K16055 trehalose 6-phosphate synthase/phosphatase [EC:2.4.1.15 3.1.3.12] | (RefSeq) alpha,alpha-trehalose-phosphate synthase [UDP-forming] 1-like isoform X1 (A)
novel.1575	2.15599	0.209304	0.341408	0.235476	3.63351	0.55847	0.528613	0.956874	1.13483	1.20643	0.538535	0.76493	0.250403	0.430931	K16055 trehalose 6-phosphate synthase/phosphatase [EC:2.4.1.15 3.1.3.12] | (RefSeq) alpha,alpha-trehalose-phosphate synthase [UDP-forming] 1-like (A)
Mi17g02530.1	9.94333	366.393	97.7867	82.0333	27.73	40.5467	115.437	36.8133	9.72333	23.4233	19.9133	26.0267	1.20333	8.36	K16055 trehalose 6-phosphate synthase/phosphatase [EC:2.4.1.15 3.1.3.12] | (RefSeq) probable alpha,alpha-trehalose-phosphate synthase [UDP-forming] 11 (A)
Mi08g18320.1	91.7467	93.7067	55.1867	64.77	71.3633	82.6767	95.7467	74.8633	88.3233	78.3867	100.427	106.93	70.3467	81.61	K07198 5'-AMP-activated protein kinase, catalytic alpha subunit [EC:2.7.11.11] | (RefSeq) SNF1-related protein kinase catalytic subunit alpha KIN10 (A)
Mi13g11910.1	76.83	55.97	66.5633	48.55	109.477	82.75	54.18	58.4133	67.1733	98.1633	127.327	104.02	64.6767	98.07	K07198 5'-AMP-activated protein kinase, catalytic alpha subunit [EC:2.7.11.11] | (RefSeq) SNF1-related protein kinase catalytic subunit alpha KIN10 (A)
novel.2458	0.114482	0.337546	0.692822	0.367785	0.0743133	1.03459	1.00391	0.133987	0.0728877	0.28436	0.099899	0.0369867	0.0873237	0.0545213	K12309 beta-galactosidase [EC:3.2.1.23] | (Kazusa) Lj3g3v0323160.1; - (A)
Mi18g11540.1	29.1967	3.68333	11.9633	10.5767	16.8967	11.6133	5.56667	26.2433	35.8933	31.23	12.9267	18.9067	24.19	27.64	K03843 alpha-1,3/alpha-1,6-mannosyltransferase [EC:2.4.1.132 2.4.1.257] | (RefSeq) alpha-1,3/1,6-mannosyltransferase ALG2-like (A)
Mi15g02890.1	26.6267	136.847	83.7233	202.607	411.307	123.72	116.98	94.27	30.1633	33.4133	61.6133	293.15	57.67	43.6167	K15378 solute carrier family 45, member 1/2/4 | (RefSeq) sucrose transport protein SUC2 (A)
Mi18g02790.1	13.4467	6.85667	0.67	23.5567	19.7767	4.78667	2.35	7.13667	1.04333	9.68	36.4333	8.87333	0.666667	14.9733	K15378 solute carrier family 45, member 1/2/4 | (RefSeq) hypothetical protein (A)
Mi04g04070.1	22.7667	24.87	8.89667	26.3167	21.75	21.5733	17.9867	13.7367	15.27	14.32	26.3467	12.7467	19.0067	15.3333	K15378 solute carrier family 45, member 1/2/4 | (RefSeq) sucrose transport protein SUC3 (A)
Mi05g04560.1	17.4933	6.87333	7.02667	13.1333	14.17	15.96	11.1833	10.41	19.6133	18.66	15.9667	15.5	24.2367	25.05	K15378 solute carrier family 45, member 1/2/4 | (RefSeq) sucrose transporter 2 (A)
Mi15g08320.1	48.4267	8.15333	14.4233	36.0767	46.6833	47.6867	10.24	40.7267	39.2433	40.61	63.3867	14.7267	17.6767	24.17	K15378 solute carrier family 45, member 1/2/4 | (RefSeq) sucrose transport protein SUC4 (A)
Mi18g08060.1	35.8367	8.4	22.9467	30.25	35.2133	30.5867	20.4967	35.78	37.75	27.94	31.8	37.7167	32.8667	32.26	K15378 solute carrier family 45, member 1/2/4 | (RefSeq) sucrose transport protein SUC4-like (A)
Ambient temperature related DEGs
Mi03g10660.1	51.7333	33.09	48.0067	45.1033	96.5333	52.5933	31.2033	63.6667	84.4033	78.38	79.7033	93.8267	92.5133	93.75	K11251 histone H2A | (RefSeq) probable histone H2A variant 3 (A)
Mi12g09820.1	171.883	85.5267	71.9767	121.903	137.903	155.213	48.0233	154.437	102.633	82.4	116.67	166.363	139.11	129.927	K11251 histone H2A | (RefSeq) probable histone H2A variant 3 (A)
Mi17g08680.1	154.947	190.577	139.757	160.323	128.627	218.77	192.393	115.59	67.48	64.5533	100.727	120.987	108.947	98.1667	K11251 histone H2A | (RefSeq) probable histone H2A variant 3 (A)
Mi06g10700.1	68.8233	81.34	42.5833	53.9267	82.81	64.57	100.503	41.2033	27.4233	32.2767	76.55	52.3333	60.7367	74.8333	K11251 histone H2A | (RefSeq) probable histone H2A variant 3 (A)
Mi04g00660.1	0.313333	9.50333	3.40667	1.1	0	0.226667	18.18	0.583333	0.273333	0	3.23667	0.67	0.0366667	2.29333	--
Mi01g16070.1	78.1267	25.15	1.45667	0.62	70.82	52.6167	1.26	2.15	61.59	67.7633	61.6633	85.5633	84.1533	84.0133	K09260 MADS-box transcription enhancer factor 2A | (RefSeq) MADS-box protein SVP (A)
Mi04g06310.1	137.96	134.207	16.2167	4.27	72.81	66.9933	1.63	2.06667	62.7267	40.8567	22.45	27.9067	13.5467	12.7433	K09260 MADS-box transcription enhancer factor 2A | (RefSeq) MADS-box protein SVP (A)
Mi15g07840.1	177.9	69.1833	1.52	0.153333	167.063	64.53	5.37667	1.69	145.937	168.767	188.597	184.473	141.31	205.9	K09260 MADS-box transcription enhancer factor 2A | (RefSeq) MADS-box protein SVP-like (A)
Mi18g07490.1	195.587	71.8267	2.58667	0.813333	229.84	147.557	8.68333	7.03333	138.353	172.68	291.08	181.983	170.323	209.067	K09260 MADS-box transcription enhancer factor 2A | (RefSeq) MADS-box protein SVP-like (A)
Mi19g05730.1	63.71	26.6267	15.94	7.29667	161.837	61.9967	9.80333	11.5067	52.6167	54.25	102.927	122.227	65.8167	53.84	K09260 MADS-box transcription enhancer factor 2A | (RefSeq) MADS-box protein SVP (A)

## Sheet: Supplementary Table 4
Supplementary Table 4. List of Differentially accumulated metabolites and their respective intensities in the studied tissues of the three mango varieties.
Index	Compounds	Class I	Class II	AF	AHF	AHS	AS	CF	CS	CYF	CYS	BF	BHF	BHS	BS	BYF	BYS	cpd_ID	kegg_map
pme2292	Putrescine	Alkaloids	Alkaloids	2.43823e+06	2.81513e+06	4464400	7.13937e+06	2.24317e+06	3912700	3.18407e+06	4971400	5.36423e+06	1.03837e+07	5584600	5.56093e+06	4.44377e+06	8.65147e+06	C00134	ko00330,ko00472,ko00480,ko00960,ko01100,ko01110,ko02010
pme1841	Cadaverine	Alkaloids	Alkaloids	8903.8	25335	208820	14073	5167.77	31121.3	32737.3	42088	5264.93	7528.17	250457	9	11314.3	30295.7	C01672	ko00310,ko00480,ko00960,ko01100,ko01110
pmb0484	Choline	Alkaloids	Alkaloids	2.43273e+06	1.10263e+07	6.11523e+06	4434100	7.36713e+06	8.36273e+06	22045000	3.86083e+06	4.71787e+06	7.51523e+06	3067100	8.42167e+06	1.31257e+07	3.89063e+06	C00114	ko00260,ko00564,ko01100,ko02010
pme2433	Diethanolamine	Alkaloids	Alkaloids	39708.3	147013	78245.7	106442	15268.3	84191.3	94617.3	33553.3	35511	100081	89550.3	55680	54246.7	34267.3	C06772	ko00564
pme2122	Histamine	Alkaloids	Alkaloids	87775	130730	271007	77784	75592	161480	200567	107203	80518	113383	593753	100167	68101.7	89262.3	C00388	ko00340,ko01100,ko01110
MWSmce548	Betaine	Alkaloids	Alkaloids	5206900	5571600	27829000	3.58677e+06	3.82797e+06	1854000	960753	1382300	3.57147e+06	2444100	3.48067e+06	1.19793e+06	544897	953577	C00719	ko00260,ko01100,ko02010
pmp001287	N-Benzylmethylene isomethylamine	Alkaloids	Alkaloids	2.93747e+06	3608700	4831200	2.48333e+06	2.44557e+06	9.05043e+06	12583000	3074100	3566700	1.74987e+06	3.04137e+06	4.37197e+06	3793500	4551500	--	--
pme2693	N-Acetylputrescine	Alkaloids	Alkaloids	59290.7	35776	90058.3	90364.3	17943.3	42907.7	20240.7	46365.7	30555	18409.3	19699.3	32219.3	5477.67	29380.3	C02714	ko00330,ko01100
pmb0501	Agmatine	Alkaloids	Alkaloids	53923.3	42506.7	91327.7	91778	24301.3	43041	24779	47287	31845.3	22968.3	29608.3	34408	14990.3	40768	C00179	ko00330,ko01100
HJKP000649	N-benzylformamide	Alkaloids	Alkaloids	1.52497e+06	5816000	3738400	8.36447e+06	4.85817e+06	6.18583e+06	3097200	1.04348e+06	6403500	3537900	1.43917e+06	3193900	959223	2.72787e+06	C15561	--
mws0704	O-Phosphorylethanolamine	Alkaloids	Alkaloids	19810.3	295713	175313	115613	10644.6	324297	55000	26563.3	25625.3	86078	131790	31014	59170.7	41134.7	C00346	ko00564,ko00600,ko01100
pma2987	Histidinol	Alkaloids	Alkaloids	1.00082e+07	8608700	10168900	8.00793e+06	1.08323e+07	9.05083e+06	8.12533e+06	10261000	1.03863e+07	1.05713e+07	10669000	10673000	1.05383e+07	1.12223e+07	C00860	ko00340,ko01100,ko01110,ko01230
mws1346	DL-2-Aminoadipic acid	Alkaloids	Alkaloids	221703	1.03715e+06	2.97723e+06	990343	121117	1821100	694930	755590	133263	199090	2.94003e+06	809093	314173	741670	C00956	ko00300,ko00310,ko00311,ko01100,ko01110,ko01210,ko01230
Hmtp000776	4,5,6-Trihydroxy-2-cyclohexen-1-ylideneacetonitrile	Alkaloids	Alkaloids	92761.7	116803	190720	78475.7	78145.3	285233	451000	91604	120203	58909.7	129223	139747	125480	150970	--	--
MWSmce584	Tyramine	Alkaloids	Alkaloids	392957	447420	2991900	408287	196573	226887	176740	197823	72000	309847	2.95473e+06	180433	149110	121323	--	--
pmb1754	O-Phosphocholine	Alkaloids	Alkaloids	1.09043e+06	1.97083e+06	2.21503e+06	2.58617e+06	2.25837e+06	1.88923e+06	522937	673600	1.08306e+06	3002300	1.36477e+06	1.45777e+06	389030	1797100	C00588	ko00564,ko01100
Hmgp002327	3-amino-2-naphthoic acid	Alkaloids	Alkaloids	6.77117e+06	2.91723e+07	4.38617e+07	1.81827e+07	7.12907e+06	33840000	4.65583e+07	6302900	9.48333e+06	16699000	24798000	1.35807e+07	1.10267e+07	7.71947e+06	--	--
Lmmp002080	N-(4-Aminobutyl)benzamide	Alkaloids	Alkaloids	31470	6109	89681	31029.3	58758.7	47109	16913.7	12116	85904.3	27733	167743	94935.3	21250	24466	--	--
mws0018	Spermine	Alkaloids	Alkaloids	1.17243e+07	1.07057e+07	11502000	9998300	1.23347e+07	9.57173e+06	1.16577e+07	10835000	1.23743e+07	1.16563e+07	12739000	1.15187e+07	1.37483e+07	1.24233e+07	C00750	ko00330,ko00410,ko00480,ko00770,ko01100
mws1375	Nicotianamine	Alkaloids	Alkaloids	3.11633e+06	4.68033e+06	2350100	5.80507e+06	3.04263e+06	7.45643e+06	6312000	7.44557e+06	2118100	5.50777e+06	5.24417e+06	4.59823e+06	5.73987e+06	5.18257e+06	C05324	--
mws0983	N-Oleoylethanolamine	Alkaloids	Alkaloids	30240.3	131937	1.16828e+06	25696.7	42774	25020.7	45352	68887	37772.3	54913.7	286590	40480	40887.3	40316	C20792	--
pmb1912	10-Formyltetrahydrofolic Acid	Alkaloids	Alkaloids	1.87863e+06	1708100	1.63097e+06	1.66877e+06	4.54393e+06	2.14057e+06	447980	1.38513e+06	2.47487e+06	2390000	1833700	2.56797e+06	427040	906433	C00234	ko00670,ko00970,ko01100,ko01200
MWSmce461	L-Azetidine-2-carboxylic acid	Amino acids and derivatives	Amino acids and derivatives	291010	969640	1.06028e+06	675053	69249.3	504590	710717	360700	201853	616683	942277	669020	362663	483103	--	--
pme3033	N,N-Dimethylglycine	Amino acids and derivatives	Amino acids and derivatives	453453	3.27997e+06	848257	1.76123e+06	343713	655360	1.20947e+06	426830	243447	1.50077e+06	553087	450653	617393	350400	C01026	ko00260,ko01100
pme0010	L-Serine	Amino acids and derivatives	Amino acids and derivatives	755307	3027200	1.80833e+06	1.71227e+06	385620	1.35107e+06	1.98143e+06	648013	545430	2.11863e+06	1.80507e+06	1063230	890307	629930	C00065	ko00260,ko00261,ko00270,ko00460,ko00600,ko00630,ko00920,ko00970,ko01100,ko01110,ko01200,ko01230,ko02010
pme0006	L-Proline	Amino acids and derivatives	Amino acids and derivatives	687393	5.28097e+06	2.26163e+06	3585600	228993	1684200	3387600	512560	317040	1.85127e+06	1.56803e+06	1.98727e+06	825127	633603	C00148	ko00330,ko00332,ko00970,ko01100,ko01110,ko01230,ko02010
mws0256	L-Valine	Amino acids and derivatives	Amino acids and derivatives	3504200	20690000	24396000	17910000	2.13193e+06	1.91573e+07	1.86343e+07	3.10053e+06	5.38237e+06	8.04463e+06	1.81063e+07	1.58737e+07	3.18783e+06	6338300	C00183	ko00280,ko00290,ko00311,ko00460,ko00770,ko00966,ko00970,ko01100,ko01110,ko01210,ko01230,ko02010
mws0671	L-Homoserine*	Amino acids and derivatives	Amino acids and derivatives	3028200	8.42693e+06	3.98793e+06	6420900	846277	7.30107e+06	5.67183e+06	2.17233e+06	1.71377e+06	4.08697e+06	3427500	3.26397e+06	3.08307e+06	2.67117e+06	C00263	ko00260,ko00270,ko00300,ko00920,ko01100,ko01110,ko01230
mws0230	L-Threonine*	Amino acids and derivatives	Amino acids and derivatives	3.15263e+06	8.64077e+06	3870100	6557900	841513	7440000	5461400	2136500	1686600	3.90327e+06	3.32023e+06	3.19617e+06	3148000	2399100	C00188	ko00260,ko00261,ko00290,ko00860,ko00970,ko01100,ko01110,ko01230,ko02010
MWSmce706	Cyclo(Ala-Gly)	Amino acids and derivatives	Amino acids and derivatives	61752.3	94829.7	156373	56030.7	74304	97661.7	58894.3	79041	64848	84686.3	104847	41771.3	29567	73384.7	--	--
ML10181668	Cycloleucine	Amino acids and derivatives	Amino acids and derivatives	8045800	1.92913e+07	3.25397e+07	6606100	9516900	2.64363e+07	4.75967e+07	7.80193e+06	1.17123e+07	6.99707e+06	9.75167e+06	5.66207e+06	7478600	6.12333e+06	C03969	--
mws0216	Trans-4-Hydroxy-L-proline	Amino acids and derivatives	Amino acids and derivatives	1.06463e+07	53436000	6.58223e+07	4.17967e+07	1.12543e+07	4.03323e+07	46702000	6110000	22020000	1.71297e+07	4.16117e+07	4.53323e+07	8297700	1.57013e+07	C01157	ko00330,ko01100,ko02010
MWS2413	N-acetyl-beta-alanine	Amino acids and derivatives	Amino acids and derivatives	7515	13273	67425.7	14255.7	10052.5	20214.3	18878.7	11379.7	7750	23518.7	23974.3	19354.7	10257.1	9865.63	C01073	ko00410
mws1587	L-Norleucine	Amino acids and derivatives	Amino acids and derivatives	84384.3	534787	543940	473230	105971	399263	483693	69621	172030	240943	450103	478453	71477.3	133503	C01933	--
mws0258	L-Isoleucine*	Amino acids and derivatives	Amino acids and derivatives	285750	1235500	1543200	1.08838e+06	316913	965647	1.15897e+06	219130	726920	364777	1.07907e+06	1.15337e+06	317920	475273	C00407	ko00280,ko00290,ko00460,ko00960,ko00966,ko00970,ko01100,ko01110,ko01210,ko01230,ko02010
mws0227	L-Leucine*	Amino acids and derivatives	Amino acids and derivatives	297180	1240600	1.51393e+06	1.11117e+06	322340	1013530	1.20317e+06	211130	711930	380733	1003050	1131400	300183	507867	C00123	ko00280,ko00290,ko00966,ko00970,ko01100,ko01110,ko01210,ko01230,ko02010
mws0001	L-Asparagine	Amino acids and derivatives	Amino acids and derivatives	5.68347e+06	2.76473e+06	4.03737e+06	10253500	930630	4393900	3144200	1.35403e+07	2703900	1590900	2537400	1460300	2223900	18659000	C00152	ko00250,ko00460,ko00970,ko01100,ko01110,ko01230
pme2527	L-Ornithine	Amino acids and derivatives	Amino acids and derivatives	26544.3	40007.7	63049.7	257220	54638.7	89795.3	225110	24875.7	46671	31821.3	22055	100303	33572.7	23068.7	C00077	ko00220,ko00330,ko00472,ko00480,ko01100,ko01110,ko01210,ko01230,ko02010
MWSmce609	L-Aspartic acid	Amino acids and derivatives	Amino acids and derivatives	2.35137e+06	1.04307e+06	4220200	5.64533e+06	304093	3.60743e+06	3587700	3.07777e+06	862907	3.47217e+06	4.04343e+06	5.29133e+06	1385500	2.45003e+06	C00049	ko00220,ko00250,ko00260,ko00261,ko00270,ko00300,ko00340,ko00410,ko00460,ko00710,ko00760,ko00770,ko00970,ko01100,ko01110,ko01200,ko01210,ko01230,ko02010
Zmdp000972	S-Methyl-L-cysteine	Amino acids and derivatives	Amino acids and derivatives	1347400	5246300	3.30157e+06	7.69067e+06	4562800	5697100	2.78157e+06	909210	5.64677e+06	3.23747e+06	1.31823e+06	2.85453e+06	899230	2.40133e+06	C22040	ko02010
pme1002	L-Tyramine	Amino acids and derivatives	Amino acids and derivatives	103877	178647	1.17197e+07	240830	46589.3	39524.7	15070	16426.7	32648.3	54829.7	1.10337e+07	190447	34433.7	164943	C00483	ko00350,ko00950,ko01100,ko01110
MWSmce585	Methyl 3-aminopropanoate	Amino acids and derivatives	Amino acids and derivatives	1.39003e+06	6.04087e+06	3.19557e+06	2.54637e+06	4051500	4875200	13656000	2.14393e+06	2.61923e+06	4.41263e+06	1798800	4.61617e+06	6.85077e+06	2116600	--	--
Hmsp000364	L-Cyclopentylglycine	Amino acids and derivatives	Amino acids and derivatives	1.14848e+06	977010	1412700	1.23013e+06	631703	632447	353730	318637	681440	487377	666497	661730	418517	432570	--	--
Lmqp000427	N-Methyl-Trans-4-Hydroxy-L-Proline	Amino acids and derivatives	Amino acids and derivatives	243920	264557	290957	323680	257390	188873	119897	155887	220913	188150	176573	115624	110314	114407	--	--
pme0193	L-Glutamine	Amino acids and derivatives	Amino acids and derivatives	41131.3	212250	71857.3	104310	119750	167087	203673	73452.7	165020	58531.3	54324	134417	35438	64787	C00064	ko00220,ko00230,ko00240,ko00250,ko00630,ko00750,ko00910,ko00970,ko01100,ko01230,ko02010
pme0026	L-Lysine	Amino acids and derivatives	Amino acids and derivatives	29756.3	148847	9	76471.7	90488.7	118557	151650	53235.3	125083	41229.3	36943.7	98968.3	28151.3	56183.3	C00047	ko00300,ko00310,ko00780,ko00960,ko00970,ko01100,ko01110,ko01210,ko01230,ko02010
mws1050	O-Acetylserine	Amino acids and derivatives	Amino acids and derivatives	3.76983e+06	8398000	3.37937e+06	10540400	6259200	4.67497e+06	6.05267e+06	5408100	2.74473e+06	2.23167e+06	1.17727e+06	2.61343e+06	817230	711897	C00979	ko00270,ko00908,ko00920,ko01100,ko01110,ko01200,ko01230,ko04122
Zmzn000113	L-threo-3-Methylaspartate	Amino acids and derivatives	Amino acids and derivatives	369447	613260	900877	885513	134623	1.42733e+06	1.85693e+06	501737	216697	679850	844713	832023	591980	609203	C03618	ko00630,ko00660,ko01100,ko01200
pme0014	L-Glutamic acid	Amino acids and derivatives	Amino acids and derivatives	3.69953e+07	3.98567e+07	47651000	5.72907e+07	7.60563e+06	5.75063e+07	66142000	3.48463e+07	1.40963e+07	4.06457e+07	5.09317e+07	4.48147e+07	3.27123e+07	3.69227e+07	C00025	ko00220,ko00250,ko00330,ko00332,ko00340,ko00430,ko00480,ko00630,ko00650,ko00660,ko00860,ko00910,ko00970,ko01100,ko01110,ko01200,ko01210,ko01230,ko02010
MWSmce190	(2S,3R,4S)-4-Hydroxyisoleucine	Amino acids and derivatives	Amino acids and derivatives	90389	119013	273337	131563	53164	221873	255630	106439	88518.3	105920	248530	138447	97181	114837	--	--
MWSmce608	4-Hydoxy-L-Isoleucine	Amino acids and derivatives	Amino acids and derivatives	92226.3	143957	280920	127207	58640.7	197253	219823	95475	83922.3	125031	229617	134940	113750	140540	--	--
pme1210	L-Methionine	Amino acids and derivatives	Amino acids and derivatives	1377300	697490	1.04238e+07	411250	2.11487e+06	1.52577e+06	7012500	1.22413e+06	8977600	687567	7.39917e+06	1554900	2822000	2136200	C00073	ko00270,ko00966,ko00970,ko01100,ko01110,ko01210,ko01230
mws0254	L-Histidine	Amino acids and derivatives	Amino acids and derivatives	364867	2.42497e+06	4.16363e+06	1.06983e+06	795467	6.93373e+06	1.15257e+07	856877	1.12507e+06	1.60843e+06	2.64437e+06	1.63777e+06	375510	736783	C00135	ko00340,ko00410,ko00970,ko01100,ko01110,ko01230,ko02010
mws1550	S-Allyl-L-cysteine	Amino acids and derivatives	Amino acids and derivatives	3580.67	197623	698160	10507.6	5561.23	3035.83	14244.3	12643.3	4417	743767	863170	13854	10052.4	9700	C16759	--
pme3382	N-Acetyl-L-threonine	Amino acids and derivatives	Amino acids and derivatives	34667.7	74888.3	86963	52980	32979.3	61718.3	68045.3	58592.7	25046.7	54030.7	61841.7	41786.7	39121.3	41624	--	--
pme2914	3-Hydroxy-3-methylpentane-1,5-dioic acid	Amino acids and derivatives	Amino acids and derivatives	327017	1.13423e+06	1392300	1.25757e+06	619747	1378200	636537	399440	857003	7.86057e+06	720107	2.13733e+06	564503	465427	C03761	--
Lmbp000123	L-Homomethionine	Amino acids and derivatives	Amino acids and derivatives	104224	5.74233e+06	7380900	1.08263e+06	44765.3	993783	859803	178123	47947.7	3.89043e+06	6725600	668970	419997	401357	C17213	ko00966,ko01110,ko01210
pme1419	L-Methionine methyl ester	Amino acids and derivatives	Amino acids and derivatives	96620	176750	669903	131887	73322.3	207293	280973	99459.3	100865	131827	381163	115520	128540	95371.7	--	--
pme2617	L-Methionine Sulfoxide	Amino acids and derivatives	Amino acids and derivatives	1.74977e+07	1.59827e+07	1.67757e+07	1.56383e+07	1.90033e+07	1.62567e+07	1.50417e+07	1.76607e+07	18229000	1.88837e+07	1.91467e+07	1.76563e+07	18227000	1.92957e+07	C02989	ko00270
pme0021	L-Phenylalanine	Amino acids and derivatives	Amino acids and derivatives	3.74143e+06	4.52377e+06	8.76327e+06	3.05027e+06	2.89513e+06	1.12717e+07	1.69413e+07	3.62073e+06	4.67217e+06	2121900	5316100	5476900	4702900	5709800	C00079	ko00360,ko00400,ko00460,ko00940,ko00960,ko00966,ko00970,ko00998,ko01100,ko01110,ko01210,ko01230,ko02010
pme0181	3-Methyl-L-Histidine	Amino acids and derivatives	Amino acids and derivatives	104535	512940	295337	336943	131133	1.74267e+06	1.34483e+06	82097.3	214327	671503	502823	227980	340687	144393	C01152	ko00340,ko01100
MWS0933	1-Methylhistidine	Amino acids and derivatives	Amino acids and derivatives	123709	338680	251810	295627	95165.7	1.44417e+06	1114500	69119.3	170573	385567	394657	206073	284897	159960	--	--
MWS4471	N-Alpha-Acetyl-L-Asparagine	Amino acids and derivatives	Amino acids and derivatives	702047	1.48507e+06	1146720	1.60783e+06	625177	1.11003e+06	1.20717e+06	2052100	827057	1903500	1.27363e+06	1.28827e+06	1.26833e+06	1921600	--	--
Zmyn000155	N-α-Acetyl-L-ornithine	Amino acids and derivatives	Amino acids and derivatives	1206600	4327300	2.39033e+06	472213	4.58907e+06	6.28117e+06	8.91357e+06	2.64053e+06	6.68487e+06	4.56363e+06	1.66997e+06	3.31787e+06	3.23443e+06	2.99537e+06	C00437	ko00220,ko01100,ko01110,ko01210,ko01230
MWSmce119	L-Arginine	Amino acids and derivatives	Amino acids and derivatives	539917	1.06897e+06	732977	175600	1018120	1118000	807683	825230	1321600	1050260	783187	882290	710413	1.06732e+06	C00062	ko00220,ko00261,ko00330,ko00472,ko00970,ko01100,ko01110,ko01230,ko02010
pme2559	N-Acetyl-L-Aspartic Acid	Amino acids and derivatives	Amino acids and derivatives	12097	35985	171617	30446.7	18126.3	39503.7	26502.3	20372.7	19941.7	28456.7	70249	40539.7	13758.3	12968.7	C01042	ko00250,ko01100
pme0008	L-Citrulline	Amino acids and derivatives	Amino acids and derivatives	453323	818160	653747	179040	1083120	947420	1.04733e+06	738767	1.58867e+06	944287	649187	799887	1.05667e+06	1.21804e+06	C00327	ko00220,ko01100,ko01110,ko01230
mws0875	L-Cysteinyl-L-glycine	Amino acids and derivatives	Amino acids and derivatives	43534	22875.3	25459	44605	17293.1	51863.7	42528	37382.7	20871	42515.7	54192.7	54505	43091	52955	C01419	ko00480,ko01100
mws0250	L-Tyrosine	Amino acids and derivatives	Amino acids and derivatives	1190400	4.48507e+06	2727800	6182500	3.83113e+06	4551600	2295000	735633	4.85367e+06	2.81103e+06	1088550	2.37077e+06	749587	2.09417e+06	C00082	ko00130,ko00261,ko00350,ko00360,ko00400,ko00460,ko00730,ko00940,ko00950,ko00965,ko00966,ko00970,ko00998,ko01100,ko01110,ko01210,ko01230
pme0137	N-Acetyl-L-Glutamine	Amino acids and derivatives	Amino acids and derivatives	400760	331403	335967	649743	351040	664210	495343	250730	448230	243183	524203	395123	376560	315000	--	--
pme0122	N6-Acetyl-L-lysine	Amino acids and derivatives	Amino acids and derivatives	83617.7	406310	289070	428787	68930.3	242080	305073	121250	188427	273863	248760	835520	97749.3	113630	C02727	ko00310,ko01100
mws5041	L-Glycyl-L-isoleucine*	Amino acids and derivatives	Amino acids and derivatives	101933	208973	312410	147443	47029.3	255983	378323	147637	50864	257217	237457	149847	255563	136187	--	--
mws0736	N-Glycyl-L-leucine*	Amino acids and derivatives	Amino acids and derivatives	137653	297860	443717	210637	60789	376033	571370	225273	61985.7	384277	306520	196737	331173	197347	C02155	--
Zmjp000182	N-Monomethyl-L-arginine	Amino acids and derivatives	Amino acids and derivatives	1.28115e+06	2.96413e+06	2.13827e+06	617767	3.97543e+06	5200400	3885500	2.39893e+06	6319200	3.23237e+06	2281400	2.69433e+06	2.02103e+06	3.26333e+06	C03884	--
pme3388	Homoarginine	Amino acids and derivatives	Amino acids and derivatives	546083	978860	663737	276993	1451100	1.68843e+06	1.50567e+06	755417	1917600	1027750	782767	1153900	764980	1162400	C01924	--
Zmzp000145	Trimethyllysine	Amino acids and derivatives	Amino acids and derivatives	481100	787537	1.13104e+06	9	9	9	9	9	3.24377e+06	9	1.47117e+06	9	9	1274160	C03793	ko00310,ko01100
pme0075	N-Acetyl-L-glutamic acid	Amino acids and derivatives	Amino acids and derivatives	158723	535743	764100	275250	84148	589660	1892300	342727	159857	293723	572023	227827	560927	424557	C00624	ko00220,ko01100,ko01110,ko01210,ko01230
MWSslk140	N-Acetyl-L-Methionine	Amino acids and derivatives	Amino acids and derivatives	23056	11859.1	46388.3	19909	15286.3	44612.7	63820.3	17576.7	18768	28808.3	40938.3	45629.7	24124	16157.7	C02712	--
pme2743	N-Phenylacetylglycine	Amino acids and derivatives	Amino acids and derivatives	37207.3	519687	681270	89547	79934	166713	137570	78511.3	41320	75381.7	570297	117556	57869	139340	C05598	ko00360
MWS1771	L-Tyrosine methyl ester	Amino acids and derivatives	Amino acids and derivatives	231483	511660	9	554217	177843	542117	502833	230120	239320	392137	9	366693	324757	284857	C03404	--
pme3827	3,4-Dihydroxy-L-phenylalanine (L-Dopa)	Amino acids and derivatives	Amino acids and derivatives	193363	108679	248647	122263	260567	92773.7	108977	100036	201907	101442	244580	167337	274840	108566	C00355	ko00350,ko00950,ko00965,ko01100,ko01110
mws5037	L-Alanyl-L-leucine	Amino acids and derivatives	Amino acids and derivatives	160147	344540	9	331677	87011.7	257387	241470	198677	101543	398930	9	308680	224890	160783	--	--
NK10251888	NG,NG-Dimethyl-L-arginine	Amino acids and derivatives	Amino acids and derivatives	470397	444130	450123	368877	1437900	885757	362263	322023	1540900	337977	324757	984663	219900	473890	C03626	--
mws0282	L-Tryptophan	Amino acids and derivatives	Amino acids and derivatives	1.08187e+06	5386100	12039000	3.05077e+06	1.87393e+06	11994000	1.28577e+07	1034300	1.83907e+06	7647200	8.61703e+06	3132700	1307400	1.0556e+06	C00078	ko00260,ko00380,ko00400,ko00901,ko00966,ko00970,ko00998,ko01100,ko01110,ko01210,ko01230
Zmgn002106	N-Acetyl-L-phenylalanine	Amino acids and derivatives	Amino acids and derivatives	142557	99184.3	190917	117210	105620	132117	104083	69945.3	98829.7	52611	147330	109707	115660	66284	C03519	ko00360,ko01100
pme1228	5-Hydroxy-L-tryptophan	Amino acids and derivatives	Amino acids and derivatives	9	29002.3	14954.3	9	81728.7	106901	111229	58838.3	116477	114614	91268.3	93726	54290.7	89880.3	C00643	ko00380,ko01100
MWS4296	Glycylphenylalanine	Amino acids and derivatives	Amino acids and derivatives	72594.7	182697	108081	83848.7	43723	164903	243363	69315.7	35815.3	173023	92290	64245	142947	67175	--	--
mws5042	L-Glycyl-L-phenylalanine	Amino acids and derivatives	Amino acids and derivatives	196917	196437	69798.3	159420	214033	108341	199650	270860	182227	268870	75958.3	193877	292760	430853	--	--
pmb0962	L-Lysine-Butanoic Acid	Amino acids and derivatives	Amino acids and derivatives	68850.7	103469	2422200	49988.7	22017.7	40265.3	19013	19867.5	22235	13831.7	48282.3	36618	18349.3	23673	--	--
mws4176	L-Alanyl-L-Phenylalanine	Amino acids and derivatives	Amino acids and derivatives	21686	32755	34493.7	26600.3	20111	32935	39820.3	29969.7	17889	31227.7	41282.7	24976.3	39694.7	38113	--	--
mws0221	L-Cystine	Amino acids and derivatives	Amino acids and derivatives	21251.3	75433.3	69234	37044	34535.7	28934	19583.7	66703.3	24814.3	21131	64532	31686.3	28474	91973.3	C00491	ko00270,ko01100,ko02010
pmb2591	N-Acetyl-L-Tryptophan	Amino acids and derivatives	Amino acids and derivatives	5114.27	9	9	3504	8975.33	2694.33	19989.3	54886.3	13474.7	1274	12884	2700.67	31891.7	27367.3	--	--
mws0124	N-(3-Indolylacetyl)-L-alanine	Amino acids and derivatives	Amino acids and derivatives	136314	43244	39014.3	109634	124137	104128	27505	68238	105922	30705.7	32883.7	83289.7	47273.3	104514	--	--
Zmdp002216	L-γ-Glutamyl-L-leucine	Amino acids and derivatives	Amino acids and derivatives	31788.3	91858	462650	44630.7	36103.3	109098	98055.7	33189.3	167447	29360.3	174097	101933	43029.3	62641.3	--	--
MWS4309	Glycyl-tryptophan	Amino acids and derivatives	Amino acids and derivatives	68571.7	95834.7	95488	65604	58691	154863	196853	135753	64259.7	139097	108589	90805	147027	145607	--	--
mws0715	Phenylacetyl-L-glutamine	Amino acids and derivatives	Amino acids and derivatives	9	9	672593	9	9	9	190	9	9	9	67720.3	9	9	9	C04148	ko00360
pme2890	L-Homocystine	Amino acids and derivatives	Amino acids and derivatives	21132.7	49660.7	40105.3	20020.7	22410.3	16885	27824.3	34018.3	18834.3	58594.3	50998	17891	28764	55112.7	C01817	ko00270
mws0629	L-Aspartyl-L-Phenylalanine	Amino acids and derivatives	Amino acids and derivatives	89442.3	161000	163787	167363	80865.7	137950	142407	122267	96984	152867	140547	178147	87888	102400	--	--
pme1086	Glutathione reduced form	Amino acids and derivatives	Amino acids and derivatives	2.75133e+06	3.25467e+06	3763100	5658000	1.40133e+06	6.98177e+06	5563800	3605800	1627700	2.97067e+06	6.04993e+06	5.22483e+06	3.24897e+06	4.29097e+06	C00051	ko00270,ko00480,ko01100,ko02010
Zmdp001857	γ-Glutamyltyrosine	Amino acids and derivatives	Amino acids and derivatives	40819.7	107647	188723	100235	115957	264267	147870	45004	424040	77814.7	30913	80876.3	55093.7	48032	--	--
mws0636	L-Phenylalanyl-L-phenylalanine	Amino acids and derivatives	Amino acids and derivatives	12635.1	17844	16203.7	17739	12368	12865.4	18246	13662.3	9913.33	17100.7	19186.7	23616	34922.7	31924	--	--
mws0582	S-(Methyl)glutathione	Amino acids and derivatives	Amino acids and derivatives	53929	9	9	9	24401.7	60642.3	168033	30938.7	49402.7	9	9	9	47060.3	7981.67	C11347	--
MWS0994	N-Carbamoyl-L-aspartate	Amino acids and derivatives	Amino acids and derivatives	54004.3	47718.3	34689.7	38132.3	68321	34183	29580.7	41195	65020	56478.3	65772	63526.3	85032.3	109650	C00438	ko00240,ko00250,ko01100
pme1286	S-(5'-Adenosy)-L-homocysteine	Amino acids and derivatives	Amino acids and derivatives	41085	161387	214443	60044.7	19651.3	125237	352043	132993	22260	97475	279307	54885.3	196123	109287	C00021	ko00270,ko01100,ko01230
pme2735	S-Adenosyl-L-methionine	Amino acids and derivatives	Amino acids and derivatives	141427	1.47342e+06	361220	665500	143024	495443	918823	532570	139083	773933	652597	924907	1045460	546150	C00019	ko00261,ko00270,ko00330,ko00908,ko01100,ko01110,ko01230,ko04122
mws1051	S-Adenosylmethionine	Amino acids and derivatives	Amino acids and derivatives	26977.7	161499	27369	69773.3	20736.7	9	159060	31368.3	18909.7	128000	107343	129632	86401.3	92548.7	--	--
MWStz103	S-(5'-Adenosyl)-L-methionine chloride	Amino acids and derivatives	Amino acids and derivatives	412977	1.50017e+06	451860	1275500	198070	761747	1.63903e+06	623810	166947	757457	993967	990950	821793	808487	--	--
MWS0132	Oxiglutatione	Amino acids and derivatives	Amino acids and derivatives	216627	1038100	532367	601660	189780	960853	1638100	324890	173130	528273	573563	607897	527643	575547	C00127	ko00480,ko01100
pme3392	Pelargonidin-3-O-glucoside	Flavonoids	Anthocyanins	372707	319593	1.35487e+06	222793	413267	124963	172547	301060	139780	104079	367547	121610	212293	206360	C12137	ko00942,ko01100,ko01110
pmb0550	Cyanidin-3-O-glucoside (Kuromanin)	Flavonoids	Anthocyanins	2.89463e+06	6.35777e+06	79724000	2.83213e+06	1681000	2016900	3.70583e+06	2.97293e+06	1.85787e+06	1149200	22096000	1.89613e+06	3574000	2937900	C08604	ko00942
pme3391	Petunidin-3-O-glucoside	Flavonoids	Anthocyanins	1.0296e+06	1.29903e+07	7.81343e+07	2054400	8.75563e+06	1.17777e+08	3.47303e+07	1.32557e+08	1007690	1.22177e+07	3.68123e+07	4.49547e+06	1.14507e+08	6.42963e+07	C12139	ko00942
MWS20180	Anthraquinone-2-carboxylic acid	Quinones	Anthraquinone	114893	113934	9	281977	533917	2.23513e+06	2.52977e+06	489533	142313	29843.7	3525.73	1.51367e+06	311340	274380	--	--
Zmdn007764	isoemodin	Quinones	Anthraquinone	733.167	79955.3	95191	6677.8	9	140673	932.087	2631.07	1390.33	5028.73	17513.7	1263.8	248.427	5746.97	--	--
mws1659	Emodin	Quinones	Anthraquinone	9	84312	95579.3	6920.23	9	147837	1569.7	2713.77	1619.47	5163.53	16713.7	1170.08	9	6256.7	C10343	--
pmn001338	Rhein-8-O-glucoside	Quinones	Anthraquinone	2094600	481053	518143	1.55003e+06	1.09207e+06	777547	362017	203250	959783	284563	528593	646397	185723	310303	--	--
Cmcn006568	Hinokiflavone	Flavonoids	Biflavones	132803	1.39263e+07	8674900	3.09337e+06	127150	345577	44876.7	3.21413e+06	169023	2.33677e+07	2.33573e+07	927627	121140	7.18863e+06	C10057	--
MWSHY0144	Amentoflavone	Flavonoids	Biflavones	1393.5	215153	113340	36183.3	574.333	3881.13	9	34140	1508.2	439023	420187	8288.73	9	93980.3	C10018	--
Cmcp006260	Robustaflavone	Flavonoids	Biflavones	1266.3	216417	126947	36350	1046.54	2572.63	9	37695.3	2196.4	439363	442813	8678.7	9	93991.3	C10179	--
pme2960	Naringenin chalcone*	Flavonoids	Chalcones	593310	432963	5.64367e+06	361703	200483	322280	756910	1265100	393677	501613	2.47663e+06	598177	1092700	667187	C06561	ko00941,ko01100,ko01110
pme1201	Phloretin	Flavonoids	Chalcones	11824	21318.3	476873	15596.7	5166.83	3215.4	14631.7	7101.57	4979.1	2905.1	15516.7	6617.87	6050.5	4288.3	C00774	ko00941,ko01110
mws2118	Phloretin-2'-O-glucoside (Phlorizin)	Flavonoids	Chalcones	69190	78745.7	362063	47831	37712	33973	55043.3	36643.7	28274.3	96772	71394.7	57518	91133.3	59674	C01604	ko00941,ko01110
Lmfn004093	Phloretin-4'-O-glucoside (Trilobatin)	Flavonoids	Chalcones	1.30437e+06	144850	400617	284117	2638400	541353	193793	1.38917e+06	2.87373e+06	61225.7	147517	568743	282590	881403	--	--
pmn001716	Carthamone	Flavonoids	Chalcones	78582	823420	1584000	108970	98500.7	38579	14165.7	327400	124953	94323.7	295867	34910	41305	278800	C08598	--
Hmpn005101	Sieboldin	Flavonoids	Chalcones	86209.3	102136	100490	217630	49673.7	95983.3	170947	44368	157047	207807	160283	297960	313627	123877	--	--
mws1013	Esculetin	Lignans and Coumarins	Coumarins	9	4539.33	962737	8410	391253	303600	62298	60824.7	2.78893e+06	50067	69542	1309800	34506.7	238783	C09263	--
mws1014	Fraxetin (7,8-Dihydroxy-6-methoxycoumarin)	Lignans and Coumarins	Coumarins	9	107193	484743	9	9	351903	406533	118629	53595	171453	350267	115760	121730	223797	C09265	--
mws1015	Esculin (6,7-DihydroxyCoumarin-6-glucoside)	Lignans and Coumarins	Coumarins	484793	1350800	1478800	705130	853563	1.26713e+06	347480	1.90497e+06	1.38713e+06	1476500	836370	1200600	876740	2.08497e+06	C09264	--
Cmyn001328	Daphnin	Lignans and Coumarins	Coumarins	502643	1367200	1.33637e+06	773380	820247	1380800	336213	1934400	1.38153e+06	1.57773e+06	787077	1.33547e+06	854750	2.18117e+06	C01421	--
mws1077	Scopoletin-7-O-glucoside (Scopolin)	Lignans and Coumarins	Coumarins	315017	499350	406047	351483	413200	208013	137643	331530	995347	888187	534273	995843	733437	1098600	C01527	ko00940,ko01110
Lmgp003270	Scopoletin-7-O-glucuronide	Lignans and Coumarins	Coumarins	1.11927e+06	2043500	1.20923e+06	946840	1.25343e+06	578220	156020	740017	739077	475433	506450	678170	171297	609660	--	--
Lmbp002255	Fraxetin-8-O-glucoside (Fraxin)	Lignans and Coumarins	Coumarins	1.08735e+06	74469.7	25172	382367	2.77447e+06	1264400	9	51216.3	123270	33078.3	40710	140820	9	79101.3	C09266	--
mws0789	Pinocembrin (Dihydrochrysin)	Flavonoids	Dihydroflavone	43272.3	306040	196740	59610.3	9	11021.1	11863.7	128347	16521.3	9	40516	21254	45068	37217.3	C09827	ko00941
pme0376	Naringenin (5,7,4'-Trihydroxyflavanone)*	Flavonoids	Dihydroflavone	424510	1.28953e+06	12887000	446063	139093	258580	344070	660680	138327	1698300	1.75407e+06	397430	401873	327707	C00509	ko00941,ko00943,ko01100,ko01110
pme3475	Butin	Flavonoids	Dihydroflavone	376853	1.58463e+06	1.37147e+07	512157	108645	266500	372410	483517	116513	1.89613e+06	1.58007e+06	331443	439923	269337	C09614	ko00941
mws0064	Eriodictyol (5,7,3',4'-Tetrahydroxyflavanone)	Flavonoids	Dihydroflavone	1625400	3600000	2.53977e+07	1.54723e+06	541673	2.05427e+06	787740	2.23737e+06	2.43287e+06	1.10334e+07	2.00113e+07	1.37157e+07	1.61123e+06	3.48173e+06	C05631	ko00941,ko01100,ko01110
Jmgn005927	2-hydroxynaringenin	Flavonoids	Dihydroflavone	44053.7	89003.7	594150	38518	14934	52543.7	25973.7	65685.7	63196.3	259843	475453	326540	67488.7	80421.3	--	--
mws0058	Diosmetin (5,7,3'-Trihydroxy-4'-methoxyflavone)	Flavonoids	Dihydroflavone	52155.3	9613200	1.61907e+07	1.13257e+06	45807.7	548947	18304.7	646260	33469	1.54053e+07	30341000	209367	24158.3	3.07183e+06	C10038	--
Hmqn003268	5,7,3',4',5'-Pentahydroxydihydroflavone	Flavonoids	Dihydroflavone	351983	497523	323530	500947	207687	359670	628320	350363	277133	655923	509640	557690	575013	528543	--	--
Lmyp004617	Pinocembrin-7-O-glucoside (Pinocembroside)	Flavonoids	Dihydroflavone	1.79737e+07	3.26217e+07	1.82187e+07	1.76633e+07	2.53653e+07	1.42133e+07	1.48947e+07	3.67783e+07	17577000	6.59377e+06	4.45883e+06	18092000	2.52433e+07	2.92347e+07	--	--
HJN087	Naringenin-4'-O-glucoside	Flavonoids	Dihydroflavone	297503	19662000	4.90883e+07	150737	263423	313793	65511.3	444603	301697	7937400	2.06273e+07	275323	51204.3	230883	--	--
mws1179	Naringenin-7-O-glucoside (Prunin)	Flavonoids	Dihydroflavone	111999	7920200	30688000	70827.3	102116	112763	25359.3	169777	115347	2.79203e+06	8280600	98397	28215.7	82091.3	C09099	ko00941
mws0057	Eriodictyol-7-O-glucoside	Flavonoids	Dihydroflavone	447133	2.17977e+06	2.53407e+06	912417	267367	365347	485067	319550	313940	6.00057e+06	4.58433e+06	645490	4.69793e+06	748513	--	--
HJN086	Eriodictyol-3'-O-glucoside	Flavonoids	Dihydroflavone	168847	1.00631e+06	16956000	67263.3	1135000	735037	271110	487697	1353100	710200	8.84133e+06	445033	592733	350167	--	--
Lmsp004301	3',5,5',7-Tetrahydroxyflavanone-7-O-glucoside	Flavonoids	Dihydroflavone	842240	3682500	3.78273e+06	1.71487e+06	451283	680030	1.11577e+06	589387	557357	9.61407e+06	7013900	1305100	1.13663e+07	1495300	--	--
Hmmp004965	Diosmetin-7-O-glucoside*	Flavonoids	Dihydroflavone	1.90333e+06	38128000	2.96067e+07	1.08223e+07	451840	979433	280427	2.68623e+06	845983	39457000	4.73897e+07	1.33947e+06	367957	2.20317e+07	--	--
pmp000579	Diosmetin-7-O-galactoside*	Flavonoids	Dihydroflavone	1.95643e+06	3.62043e+07	2.79577e+07	10110600	479477	1065960	149563	2.86083e+06	849000	4.62077e+07	4.72013e+07	1.14993e+06	340877	19768000	--	--
Lmzp002365	Hesperetin-7-O-glucoside	Flavonoids	Dihydroflavone	511073	12135000	5.63737e+06	779440	288210	321280	9	557193	365323	3610003	4.73693e+06	370066	9	9	C16422	ko00941
mws1454	Persicoside	Flavonoids	Dihydroflavone	30472.3	504990	2309700	66537	112673	282513	800823	1.43927e+06	43519.7	1.12912e+06	1.83267e+06	49864.7	298603	419790	--	--
HJAP135	Pinocembrin-7-O-(6''-O-malonyl)glucoside	Flavonoids	Dihydroflavone	2.32363e+06	490153	1.17387e+06	2.12923e+06	1.03743e+07	5774500	647383	6.80273e+06	8433900	216900	923113	4.03217e+06	1.24757e+06	4.11873e+06	--	--
MWSslk252	Didymin (Isosakuranetin-7-O-rutinoside)	Flavonoids	Dihydroflavone	9	894573	1812500	1995.6	9	4153.3	9	555.6	9	607477	2662300	9	9	3398.2	--	--
mws0914	Pinobanksin*	Flavonoids	Dihydroflavonol	392527	244140	3312900	218423	183197	257740	492120	995143	335227	286840	1.70297e+06	430567	686087	464603	C09826	ko00941
MWSHY0163	Aromadendrin (Dihydrokaempferol)	Flavonoids	Dihydroflavonol	45768.3	38680	177380	17457.7	11126	11139.8	32747.7	166093	19192	12527.3	14097	29267.3	76669	53344.3	C00974	ko00941,ko01100,ko01110
mws0044	Dihydroquercetin(Taxifolin)	Flavonoids	Dihydroflavonol	247063	49166	363810	24678.3	91231.3	34865	56686.3	689010	234030	9	76513.7	45151.3	111690	220693	C01617	ko00941,ko01100,ko01110
mws0744	Dihydromyricetin (Ampelopsin)	Flavonoids	Dihydroflavonol	461107	296800	339113	416450	404220	669110	1.64357e+06	1.27433e+06	295807	242173	257400	332363	1.92513e+06	806327	C02906	ko00941,ko01110
Lmtn002796	Aromadendrin-7-O-glucoside	Flavonoids	Dihydroflavonol	4662500	2.25083e+06	9373200	2.37657e+06	3624700	2.55037e+06	2.83427e+06	3.76283e+06	2918700	881210	6.60613e+06	2158600	3.53403e+06	2.76333e+06	--	--
mws1361	Taxifolin-3-O-rhamnoside (Astilbin)	Flavonoids	Dihydroflavonol	119967	1663200	2.94717e+07	49038	900470	499743	169710	401067	1099300	903920	1.70187e+07	337737	416317	268027	C17449	--
Xmsn002700	Taxifolin-3'-O-glucoside	Flavonoids	Dihydroflavonol	459690	2.74607e+06	2.01237e+06	771823	451810	243760	274567	1.10579e+06	579107	1.55013e+06	1.79843e+06	375490	761730	1.09907e+06	--	--
Cmmn012461	Dehydroabietic acid	Terpenoids	Ditepenoids	17176	83396.3	203843	9	23258.7	17506.7	42550.3	39376	20489	174383	209080	15096.7	87655.3	64035.3	--	--
pme3285	Afzelechin (3,5,7,4'-Tetrahydroxyflavan)	Flavonoids	Flavanols	2503600	106040	21513	543803	1.14627e+06	315773	49574.3	286960	968177	711606	37536.3	596837	9	80153.3	C09320	ko00941,ko01110
mws1422	Epiafzelechin	Flavonoids	Flavanols	211403	9	9	71262.3	119537	30853	14573.3	25641.7	120673	4641	9	54858	16913	9	C12128	ko00941,ko01110
MWSHY0167	Catechin	Flavonoids	Flavanols	1.04523e+07	2.47013e+06	1.38277e+06	6131500	9.33177e+06	5.07853e+06	854937	4.26833e+06	10435000	1346000	1.45823e+06	8.24473e+06	1799500	3471100	C06562	ko00941,ko01110
MWSHY0174	Epicatechin	Flavonoids	Flavanols	5204900	316110	255207	1614600	3.50067e+06	1092900	989577	617673	4.70733e+06	540390	1236700	2.07313e+06	1.59243e+06	1419600	C09727	ko00941,ko01100,ko01110
Lmhn004030	5,7,3',4',5'-Pentahydroxyflavan (Tricetiflavan)	Flavonoids	Flavanols	712357	50616.7	36717.3	254087	761080	293350	149787	162880	882797	52952	165580	477340	250120	297537	--	--
mws0042	Epigallocatechin	Flavonoids	Flavanols	45047000	1.06302e+07	6655400	2.99857e+07	6.76347e+07	4.73953e+07	2.13753e+07	4.25847e+07	58435000	10292300	7.00537e+06	44255000	2.13913e+07	2.52023e+07	C12136	ko00941,ko01110
mws0049	Gallocatechin	Flavonoids	Flavanols	74292000	1.71803e+07	1.06771e+07	5.18933e+07	8.27187e+07	6.85367e+07	3.19637e+07	6.06057e+07	8.39537e+07	1.89053e+07	1.23503e+07	6.93753e+07	3.44913e+07	3.66833e+07	C12127	ko00941,ko01110
MWSHY0020	Epicatechin gallate*	Flavonoids	Flavanols	1.05603e+07	6.80363e+06	2.99777e+06	7120200	1.01617e+07	9355000	1.08323e+07	5429100	1.91003e+07	4.12463e+06	5119700	20091000	1.60767e+07	10088100	--	--
MWSHY0177	Catechin gallate*	Flavonoids	Flavanols	1.07046e+07	6.26597e+06	2961000	8.20977e+06	9.59927e+06	7.84057e+06	9147900	5.56537e+06	16109000	3.61847e+06	4.32637e+06	1.83907e+07	1.26217e+07	9.28333e+06	--	--
HJN041	Epicatechin glucoside	Flavonoids	Flavanols	113650	80079.7	116686	74698.7	301983	143233	159097	120370	389457	161873	363987	330977	155037	144393	--	--
Zmjn003358	(-)-Epicatechin-3-(3''-O-methyl)gallate	Flavonoids	Flavanols	9	9	9	9	386007	108475	9	60591.3	269830	9	9	38156.3	4026.67	87240.3	--	--
mws0034	Epigallocatechin-3-gallate*	Flavonoids	Flavanols	10147300	1.17267e+07	6.75943e+06	15895000	9.53183e+06	19233000	5.58997e+07	1.97157e+07	1.61397e+07	1.95733e+07	1.63303e+07	1.75253e+07	5.10157e+07	2.19703e+07	C09731	--
mws2220	Gallocatechin 3-O-gallate*	Flavonoids	Flavanols	9331000	12972000	6.45857e+06	15918000	9.72403e+06	2.02237e+07	53988000	19719000	14558000	2.06773e+07	1.66217e+07	1.74303e+07	52217000	2.28803e+07	--	--
pmb3114	Epicatechin-epiafzelechin	Flavonoids	Flavanols	102275	95021.3	61174	54191.7	119728	191453	31705.7	9	87911.7	23560.7	34078.7	116763	21326.3	45128.7	--	--
pme0088	Luteolin (5,7,3',4'-Tetrahydroxyflavone)	Flavonoids	Flavonoid	178067	2.44477e+06	4.62387e+06	451897	94700.3	515890	44388.7	218730	128933	2779300	4461400	201557	72079.7	577300	C01514	ko00941,ko00944,ko01100,ko01110
Zmhp002714	5,6,7-Tetrahydroxy-8-methoxyflavone	Flavonoids	Flavonoid	17892.7	27060.3	87011	23040.3	30982.7	44223.3	13300	37800.3	59168.7	12733.3	40863.3	179067	49439	145663	--	--
mws0920	Tricetin (5,7,3',4',5'-Pentahydroxyflavone)	Flavonoids	Flavonoid	62190.7	801.733	13189	9399.57	206013	52012	25998.3	44253.3	95549	9	9	3394.67	9	9	C10192	ko00941
pmp000003	Nepetin (5,7,3',4'-Tetrahydroxy-6-methoxyflavone)	Flavonoids	Flavonoid	36502.3	184460	212120	60313	27155.3	78851.3	35238	51366.3	88188.3	9	64024.7	114577	65138	62446.3	--	--
Lmyp005841	Chrysin-7-O-glucoside	Flavonoids	Flavonoid	840850	732217	2.96303e+06	663977	1183700	726317	360580	609523	1414800	182387	319543	947590	658183	610403	--	--
MWSHY0078	Mangiferin	Flavonoids	Flavonoid	885670	9	9	9	2930500	2.16133e+06	2.48557e+06	6008800	9	3600.67	9	9	924327	1455300	C10077	--
MWSHY0189	Apigenin-7-O-glucoside(Cosmosiin)	Flavonoids	Flavonoid	2.27697e+06	3.58867e+07	3.50927e+07	6.56793e+06	1.42547e+06	1.31273e+06	415960	2.48137e+06	1.17697e+06	3.42897e+07	3.57513e+07	950657	1430900	3.58657e+06	C04608	ko00944
Hmpp003270	Luteolin-4'-O-glucoside	Flavonoids	Flavonoid	893613	13158000	2.04717e+07	1.25477e+06	536493	559703	319583	2.86797e+06	1.55533e+06	9.05797e+06	1.91763e+07	984703	1446100	6015300	--	--
MWS20150	luteolin-7-O-β-D-glucopyranoside	Flavonoids	Flavonoid	711487	15716000	1.76983e+07	2.16873e+06	407727	605593	678553	1.96293e+06	622733	5739000	6668800	851783	1.92853e+06	3.23053e+06	--	--
pme2459	Luteolin-7-O-glucoside (Cynaroside)	Flavonoids	Flavonoid	670967	1.43493e+07	1.65117e+07	1.99537e+06	375850	568497	665633	1.78443e+06	608460	4.88873e+06	6912100	732167	1432300	3.00487e+06	C03951	ko00944
Lmlp003531	Luteolin-3'-O-glucoside	Flavonoids	Flavonoid	573487	9.37203e+06	1.56433e+07	1.04613e+06	344290	411997	230550	1.71223e+06	1.02865e+06	6.20963e+06	1.48743e+07	624680	852757	3968900	--	--
Lmjp003655	6-C-MethylKaempferol-3-glucoside	Flavonoids	Flavonoid	1.95983e+06	3.66227e+07	3.10553e+07	9.80017e+06	455263	990720	307850	2.66537e+06	852873	4.10453e+07	4.47047e+07	1302800	364283	2.08567e+07	--	--
Hmcn001884	6-Hydroxyluteolin 5-glucoside	Flavonoids	Flavonoid	1.48067e+07	7.09807e+07	56896000	2.57907e+07	6436400	7.31223e+06	8.23307e+06	30577000	14905000	4.94617e+07	55962000	1.16837e+07	14329000	3.59467e+07	--	--
Hmgp002036	Nepetin-7-O-glucoside	Flavonoids	Flavonoid	669610	4.01307e+06	1.40373e+07	942417	345350	826763	746457	2124400	1.04585e+06	4.55237e+06	8960900	588720	333327	976450	--	--
Lmtp003948	3',5',5,7-Tetrahydroxy-4'-methoxyflavanone-3'-O-glucoside	Flavonoids	Flavonoid	5.90043e+06	54978000	4.79467e+07	2.36697e+07	3.49263e+06	7.28007e+06	2.55903e+07	1.77303e+07	2.61137e+06	64587000	5.54607e+07	5676400	15236000	1.40577e+07	--	--
pmb0736	Tricin-7-O-Glucoside	Flavonoids	Flavonoid	55417	51158.7	140913	33137	15450	20368.7	9	12932	22341.7	30771.7	74672.3	9444.77	9	50739.3	--	--
pmb0608	Chrysoeriol-7-O-(6''-malonyl)glucoside	Flavonoids	Flavonoid	1963.47	115613	129347	21310.3	5419.2	40314.3	9	24861.3	3958.87	770947	834907	5283.4	9	116103	--	--
Zmxp005470	Tricin-7-O-(6''-O-malonyl)glucoside	Flavonoids	Flavonoid	48753	9245	8442.9	43223	195643	99797	30297.7	61213.3	104477	16983	29404.7	72439.7	25276	40008.3	--	--
Hmjn004446	Luteolin-7-O-(6''-caffeoyl)rhamnoside	Flavonoids	Flavonoid	9	929190	1.70943e+06	1116.23	9	5293.2	9	9	9	602890	2.71127e+06	9	9	9	--	--
mws1434	Apigenin-6-C-glucoside (Isovitexin)	Flavonoids	Flavonoid carbonoside	8.70337e+06	1.29947e+06	1.97313e+06	4.05837e+06	7.26737e+06	1615500	1278700	7.96747e+06	1.07123e+07	73923.7	267033	2.02687e+06	2.14803e+06	6.20533e+06	C01714	ko00944
MWSHY0181	Apigenin-8-C-Glucoside (Vitexin)	Flavonoids	Flavonoid carbonoside	4.08627e+07	28004000	19334000	40294000	2.71003e+07	26890000	29788000	24480000	3.32183e+07	3.91633e+06	5.06653e+06	2.86547e+07	3.77803e+07	31876000	C01460	ko00941,ko00944
pmp000878	Swertisin	Flavonoids	Flavonoid carbonoside	1.66243e+07	75745.3	16202.3	6.65823e+06	2.38733e+07	17336000	5.43887e+06	20376000	2.22853e+07	29927.7	121450	12063000	8026600	1.04353e+07	C17835	--
MWSHY0016	Luteolin-6-C-glucoside (Isoorientin)	Flavonoids	Flavonoid carbonoside	1545100	2229000	2.22483e+06	2.18767e+06	3514700	2512200	632040	1.87007e+06	2.18603e+06	6.30797e+06	5.25197e+06	1.22763e+06	974840	1.18653e+06	C01821	--
mws1299	Luteolin-8-C-glucoside (Orientin)	Flavonoids	Flavonoid carbonoside	1.46563e+06	2611000	2687000	2.37867e+06	821273	637203	534760	665483	1.58737e+06	6.93087e+06	5.47323e+06	949680	1.28017e+06	1.40207e+06	C10114	--
pmp000233	Swertiajaponin	Flavonoids	Flavonoid carbonoside	362377	50239	9282.33	190790	1.21807e+06	909763	113640	896590	915963	153953	226957	397000	165297	406387	C10187	--
Lmlp002990	Isosaponarin(Isovitexin-4'-O-glucoside)	Flavonoids	Flavonoid carbonoside	105996	54618.7	38730.3	76598.3	81839.7	47725	32503.3	57657.3	57015	8510.5	13322	43302.7	69238.7	86917.7	--	--
pmb0645	Hesperetin-6-C-glucoside-7-O-glucoside	Flavonoids	Flavonoid carbonoside	29926.7	168713	171943	33269.7	10813.9	14664.7	10091.8	17328.3	43523.3	250573	354467	28616.3	39192.7	42260	--	--
pmb2976	Chrysoeriol-8-C-arabinoside-7-O-Sophoroside	Flavonoids	Flavonoid carbonoside	14320	35514.7	41365	37159.3	9	15777	16225.7	7584	12065	46932.7	125003	12229.4	14879.7	15479.7	--	--
mws1068	Kaempferol (3,5,7,4'-Tetrahydroxyflavone)	Flavonoids	Flavonols	826.2	198137	374003	5524.53	9	9	9	8836.43	9	3874	42365.7	9	3311.67	3873.33	C05903	ko00941,ko00944,ko01100,ko01110
pme2954	Quercetin	Flavonoids	Flavonols	74807.7	1.43557e+06	967743	88677	33561	49874.3	35970	99168	50296.7	261847	424347	72430.3	83672	119307	C00389	ko00941,ko00944,ko01100,ko01110
mws0988	Rhamnetin	Flavonoids	Flavonols	4415.03	31416	348687	5103.87	5001.3	17489.3	65722.3	76383.7	3134.73	30106.7	175847	7383.7	22606	30517	C10176	--
mws0032	Myricetin	Flavonoids	Flavonols	6320.33	157323	117877	42092	9	10453.7	113665	20762	2829.73	696763	80480.7	9	89017	22831	C10107	ko00941,ko00944,ko01110
Lmcp004369	Quercetin-3',4'-dimethyl ether	Flavonoids	Flavonols	176680	43916.7	21831.7	154880	176987	123200	49541.3	22808	157817	26338.7	26079.3	105378	30914	20933.3	--	--
Lmbp003668	Kaempferol-3-O-arabinoside	Flavonoids	Flavonols	529230	8279400	11073000	1016440	108086	142303	100803	475550	298193	1.52827e+06	3162200	253503	363253	901607	--	--
pmn001637	Kaempferol-3-O-arabinoside (Juglanin)	Flavonoids	Flavonols	107019	438173	823447	71456.3	85102	71048.7	29890.3	161940	239383	236997	320233	74343	55893	236263	--	--
mws0919	Kaempferol-3-O-rhamnoside (Afzelin)(Kaempferin)	Flavonoids	Flavonols	97984.3	594713	1370100	61894.7	154513	198997	70750.3	345227	370283	660650	1507700	76688	117773	438513	C16911	ko00944
Lmdp003509	Quercetin-3-O-xyloside (Reynoutrin)	Flavonoids	Flavonols	1.70527e+07	9.66687e+07	83744000	4.11987e+07	3.24393e+06	5975300	5.82027e+06	1.72787e+07	10954000	5.27083e+07	4.69517e+07	1.17283e+07	1.36917e+07	25510000	--	--
mws2186	Avicularin(Quercetin-3-O-α-L-arabinofuranoside)	Flavonoids	Flavonols	27309000	1.17883e+08	1.08197e+08	5.84293e+07	5.89797e+06	1.07813e+07	10647500	28509000	18152000	7.81647e+07	7.13457e+07	18806000	20575000	3.86753e+07	--	--
MWSHY0136	Kaempferol-3-O-glucoside (Astragalin)	Flavonoids	Flavonols	582247	9.14567e+06	1.51907e+07	1112740	330267	405023	172223	1.69833e+06	928303	7.13083e+06	1.60387e+07	636877	863800	3579000	C12249	ko00944,ko01110
Xmyp005654	Kaempferol-4'-O-glucoside	Flavonoids	Flavonols	918107	1.29437e+07	2.04597e+07	1.80727e+06	464807	621717	316560	3168100	1.42777e+06	10429200	18702000	955260	1504800	5728400	--	--
mws0913	Kaempferol-3-O-galactoside (Trifolin)	Flavonoids	Flavonols	127080	1184400	2.21687e+06	152600	131007	63886	21305	449103	175650	9	9	48683.7	50594.3	391793	C12626	ko00944
mws0089	Kaempferol-7-O-glucoside	Flavonoids	Flavonols	17525	290080	682463	11628.3	4835.33	3621.33	9	11857.3	7227.33	100060	268990	1390.67	2400.67	11386.7	--	--
mws0045	Quercetin-3-O-rhamnoside(Quercitrin)	Flavonoids	Flavonols	5.92883e+06	26630000	2.86863e+07	1.03104e+07	4.62707e+06	8.52443e+06	4.14147e+06	1.81723e+07	12031000	3.37413e+07	34813000	9.20363e+06	1.11146e+07	21959000	C01750	ko00944
Lmfn003630	Myricetin-3-O-xyloside	Flavonoids	Flavonols	1445400	1.45643e+07	12344000	5.43547e+06	484477	599093	1501200	2345500	696827	8.80103e+06	8.95887e+06	864567	1.09977e+06	2.01437e+06	--	--
pmn001640	Myricetin-3-O-arabinoside	Flavonoids	Flavonols	1.28037e+06	1.42063e+07	1.20873e+07	4.58703e+06	437570	546550	1.40307e+06	2.35313e+06	593910	8.16667e+06	7967000	825177	1.22347e+06	2.04157e+06	--	--
Lmmp004257	6-C-Methylquercetin-3-O-rhamnoside	Flavonoids	Flavonols	33686.3	367100	2.45947e+06	142073	303490	924743	1.00454e+06	3.25063e+06	124833	2948400	4.95833e+06	169553	498030	1221300	--	--
Lmmn006022	Rhamnetin-3-O-rhamnoside	Flavonoids	Flavonols	24045.7	250830	1.54297e+06	94689	246160	798790	728620	2.68563e+06	100546	1.48753e+06	3.87973e+06	133577	302560	911390	--	--
pmp001309	6-Hydroxykaempferol-7-O-glucoside	Flavonoids	Flavonols	886517	4.94623e+06	4032700	1.93987e+06	414433	685543	834303	1.35963e+06	837383	3740800	3050000	1102590	1.43943e+06	1812700	--	--
mws0091	Quercetin-3-O-glucoside (Isoquercitrin)*	Flavonoids	Flavonols	2067900	11210000	9.04057e+06	3.51417e+06	793670	966473	869583	3.81803e+06	1949400	6571600	8177400	1.36707e+06	1723400	4.35837e+06	C05623	ko00944,ko01100,ko01110
mws1329	Quercetin-7-O-glucoside*	Flavonoids	Flavonols	3.17047e+06	2.11983e+07	1.41077e+07	5.43447e+06	1.32887e+06	1.44407e+06	1352000	6.20277e+06	2.89017e+06	1.16143e+07	1.39637e+07	2.43987e+06	2.69237e+06	7369000	C12639	--
MWSHY0113	Quercetin-3-O-galactoside (Hyperin)	Flavonoids	Flavonols	887770	4603100	3.89923e+06	1843300	370267	625947	748733	1.18443e+06	752983	3309000	2666900	1.02016e+06	1.24063e+06	1.57457e+06	C10073	--
Lmdp003286	Isohyperoside	Flavonoids	Flavonols	828660	4.99253e+06	3748000	1.94857e+06	406907	646500	739650	1.29037e+06	790763	3.40827e+06	2.92417e+06	1.04747e+06	1.43613e+06	1.79587e+06	--	--
mws0856	Quercetin-4'-O-glucoside (Spiraeoside)	Flavonoids	Flavonols	3.68717e+06	20727000	18526000	6604200	1.37087e+06	1.62203e+06	1.64687e+06	6.62153e+06	3.67207e+06	1.20107e+07	14889000	2578000	3.27907e+06	8315800	--	--
Hmcp002207	Isorhamnetin-7-O-glucoside (Brassicin)*	Flavonoids	Flavonols	631387	4.09373e+06	1.50947e+07	941107	400517	606437	928223	2.20883e+06	900583	4.67453e+06	9556000	552813	421657	1.00254e+06	--	--
Lmjp003044	Isorhamnetin-3-O-Glucoside*	Flavonoids	Flavonols	702730	4106900	14934000	895160	371250	864650	981380	1934100	926893	4.21437e+06	7.77447e+06	574430	388550	866670	--	--
Lmjp002906	Rhamnetin-3-O-Glucoside	Flavonoids	Flavonols	722990	4033500	1.52703e+07	994860	418963	901280	787900	1.89443e+06	931627	4.67867e+06	8406100	569947	412503	951857	--	--
Lmdp002969	Myricetin-3-O-galactoside*	Flavonoids	Flavonols	7736700	5.92407e+07	5.44233e+07	30346000	4.40163e+06	9191600	3.21903e+07	23531000	3.41787e+06	6.65563e+07	6.18003e+07	8.23133e+06	1.97487e+07	18364000	--	--
Lmpp003465	Myricetin-3-O-glucoside*	Flavonoids	Flavonols	7.50353e+06	60574000	57051000	31888000	4248400	9.58747e+06	3.23747e+07	2.22883e+07	3559800	6.51517e+07	61335000	7820500	1.99913e+07	1.83043e+07	--	--
pme2493	Kaempferol-3,7-O-dirhamnoside (Kaempferitrin)	Flavonoids	Flavonols	251710	9	9385.87	139337	260737	78873.3	16299.7	37209.3	85432.7	4637.07	22332.3	9	21206.7	51040.7	C16981	--
Lmfn004769	Quercetin-3-O-(4''-O-galloyl)arabinoside	Flavonoids	Flavonols	20790	111648	98685	13950.7	15010	8962.8	9	9307.9	20190	81759.3	50654	8360.53	4133.83	19202	--	--
mws1290	Kaempferol-3-O-(6''-p-Coumaroyl)glucoside (Tiliroside)	Flavonoids	Flavonols	603.567	1.17053e+06	2.27407e+06	2914.6	9	4144.7	9	9	9	787247	3413400	9	9	29118	C17140	--
Lmln001951	Quercetin-3-O-(6''-O-arabinosyl)glucoside	Flavonoids	Flavonols	39535.7	581403	511690	344630	28331.7	138020	53066	193707	45984.7	703087	1042070	133280	164513	498093	--	--
Lmjp002596	Quercetin-3-O-sambubioside*	Flavonoids	Flavonols	503557	6.46927e+06	6.02657e+06	4121000	369540	1.25267e+06	574070	1.52497e+06	574810	8265300	9973300	1585300	1.73407e+06	4526900	C12637	ko00944
Lmtp004044	Quercetin-3-O-apiosyl(1→2)galactoside*	Flavonoids	Flavonols	536207	6085400	4.63593e+06	3.77343e+06	378573	1205200	561057	1.66977e+06	585917	8123100	11514000	1706000	1.62547e+06	4374500	--	--
Lmyp003599	Kaempferol-3-O-(6''-galloyl)glucoside	Flavonoids	Flavonols	15764	443297	305710	9	9	9	9	9	9	261823	468850	9	9	7914.33	--	--
Lmyp003500	Kaempferol-3-O-(2''-galloyl)galactoside	Flavonoids	Flavonols	9	346263	219267	9	9	9	9	9	9	255757	305647	9	9	9	--	--
Lmyp003348	Kaempferol-3-O-(6''-galloyl)galactoside	Flavonoids	Flavonols	805510	222803	407627	661487	268313	250287	164097	186017	477287	215323	143043	444357	366023	541850	--	--
pmb0711	Quercetin-7-O-rutinoside	Flavonoids	Flavonols	35263.3	45233.3	43678.3	40151	121580	74380	35313.3	123067	97390.3	135997	161203	76661	50765.7	73535	--	--
mws0059	Quercetin-3-O-rutinoside (Rutin)	Flavonoids	Flavonols	58911	25265	17049.7	9	516390	201837	9	382133	176407	42271.3	61621	36928.3	9	94372.7	C05625	ko00944,ko01100,ko01110
Lmjp002461	Quercetin-3-O-neohesperidoside	Flavonoids	Flavonols	31003	44810.7	52760.3	50966.7	137493	66452.7	40699.3	109674	91679.7	125143	121363	75189.3	49718.3	84830	--	--
Lmbp002336	Quercetin-3-O-(2''-O-rhamnosyl)galactoside	Flavonoids	Flavonols	11382.3	890733	655753	48089.3	7724	12486	7773.5	20655.3	13284.7	2092900	1457400	22254.3	15005.7	39768.7	--	--
Lmyn001269	Kaempferol-3-O-sophoroside	Flavonoids	Flavonols	262570	161747	510683	139163	424577	236373	102042	236183	316150	82385	751533	177780	138647	137030	C12634	ko00944
Lmyp003349	Quercetin-3-O-(6''-galloyl)glucoside	Flavonoids	Flavonols	104656	839617	622700	122743	95938.3	51317.3	9	107679	86889.3	904573	671827	59299.7	15313.7	145057	--	--
Lmyp003873	Quercetin-3-O-(2''-galloyl)glucoside	Flavonoids	Flavonols	119007	698697	318585	145306	176210	390350	618150	86256.3	270820	1180640	695370	285417	522987	394043	--	--
Lmfp003594	Quercetin-3-O-(2''-galloyl)galactoside	Flavonoids	Flavonols	131970	660213	276070	124904	170257	399383	543177	98008.3	260540	1.12747e+06	639993	261127	455940	425730	--	--
MWSHY0199	Quercetin-3-O-(6''-galloyl)galactoside	Flavonoids	Flavonols	99178.3	2471100	1.47833e+06	230433	42447.7	50542.7	30196	58291.7	47311.7	1.70457e+06	1333400	38426.7	55826.7	132620	--	--
pmp001311	6-Hydroxykaempferol-7,6-O-Diglucoside	Flavonoids	Flavonols	177697	8360200	9.31373e+06	603513	59497.7	83251.7	50198	218790	71670	9.15183e+06	12547000	166307	126470	315173	--	--
Lmtp003677	Quercetin-3-O-sophoroside (Baimaside)	Flavonoids	Flavonols	119017	754440	768830	266397	68346.7	45620.7	21763	65238.3	111453	702347	876540	126223	9	159030	C12667	ko00944
pmp000596	Quercetin-3-O-(2''-O-galactosyl)glucoside	Flavonoids	Flavonols	9	71020.7	137973	9	9	9	9	14987.3	9	36166.3	80248.7	9	9	21441.7	--	--
Zmcp002666	Quercetin3,7-diglucoside	Flavonoids	Flavonols	71160	1.13107e+07	9.26827e+06	437153	17141	30354.3	45192.7	54610	17505.3	2.95287e+06	5.27783e+06	89898	70848.7	82865.3	--	--
pmb0709	Quercetin-7-O-(6''-malonyl)glucosyl-5-O-glucoside	Flavonoids	Flavonols	20295.7	30735.3	17577.7	10617.1	67402	65609.3	89936	64554	19050.3	9	9	15829.3	37552	56712.7	--	--
Lmjp003360	Quercetin-3-O-(2''-malonyl)sophoroside-7-O-arabinoside	Flavonoids	Flavonols	497290	12434	6458.27	432320	926580	779860	219360	741747	1.68287e+06	925.833	7850.4	868120	1644400	993570	--	--
mws0752	Undecylic Acid	Lipids	Free fatty acids	109428	238300	483410	139690	166387	190760	182250	316213	211427	382183	449023	170007	291337	484613	C17715	--
pmb2640	Dodecanoic acid (Lauric acid)	Lipids	Free fatty acids	64052.3	1448400	202353	54056	58933.3	59085	72511.7	103423	52593.3	704240	183110	38592	136900	186467	C02679	ko00061,ko01100,ko01110
MWS1900	Undecanedioic acid	Lipids	Free fatty acids	19071.3	46243	110317	18920.3	19145	35320	26280	26665	21834.3	26299	182510	33057.3	27147	31753	--	--
mws0119	Myristic Acid	Lipids	Free fatty acids	1.90883e+06	1.12102e+07	1.69243e+07	2.36017e+06	1199080	726153	3086600	1651920	1322160	1.16113e+07	11368000	638260	6341000	7.48777e+06	C06424	ko00061,ko01100
MWS0552	Cis-10-Pentadecenoic Acid(C15: 1)	Lipids	Free fatty acids	35727.7	69475.7	106420	39005	21149.6	7722.83	44933.7	21812.7	12371.3	138358	160747	8657.33	72858.3	124707	--	--
pme2827	Palmitaldehyde	Lipids	Free fatty acids	46350000	4.66757e+07	44848000	4.55493e+07	46519000	47151000	4.69087e+07	4.38543e+07	4.62147e+07	44632000	4.50277e+07	4.48563e+07	4.67433e+07	4.50093e+07	C00517	ko00071
MWS2430	13-methylmyristic acid	Lipids	Free fatty acids	20680.3	41691.7	305413	3774.27	19311.3	5923.67	24901.7	15860	24536.7	113438	181627	4056.77	64991	59892	--	--
mws0359	Pentadecanoic Acid	Lipids	Free fatty acids	18727	42635.3	306757	3692.1	16478	5087.73	20642.7	12237.3	22501.3	95803.7	173823	4325.77	63083.3	49001.7	C16537	--
MWS5231	Tridecanedioic acid	Lipids	Free fatty acids	62059.7	86704.7	127607	68793	68572.7	101122	89837.3	76715.7	66349	83825.7	197717	94041	82713.3	85901	--	--
mws0361	Palmitoleic Acid	Lipids	Free fatty acids	9	9	9	9	9	9	9	9	9	5278.67	13801.7	129.507	6394.87	9	C08362	ko00061
MWSslk133	1,14-Tetradecanedioic Acid	Lipids	Free fatty acids	17848.7	26303.7	40471.3	17442	16728	41255	23142.7	20241	18387.3	18059	26929.7	22785.7	22701	30722	--	--
pmb1574	9,12-Octadecadien-6-Ynoic Acid	Lipids	Free fatty acids	94902.7	317050	822800	88995.7	48866.7	71416.3	133897	77768.7	46332.7	484320	748973	117330	64993.3	69500.3	--	--
Lmbn005923	Crepenynic acid	Lipids	Free fatty acids	9	72717	158937	2444.93	2779.13	3647.77	22944.7	17865	2317.6	101278	100459	1949.23	22649.3	19847.3	C07289	ko00591
pmb0889	Punicic acid (9Z,11E,13Z-octadecatrienoic acid)	Lipids	Free fatty acids	352663	2145000	7104900	375690	253603	340440	631983	416943	183793	2.47753e+06	3.03377e+06	941717	524750	376420	C08364	--
pmb1650	Octadeca-11E,13E,15Z-trienoic acid	Lipids	Free fatty acids	3484300	5.51037e+06	1.04089e+07	4094400	3403800	3.79043e+06	3.68087e+06	7651600	5.84653e+06	6513100	9322800	5589400	5711300	9.84823e+06	--	--
MWSmce692	γ-Linolenic Acid	Lipids	Free fatty acids	9	72608.3	151853	856.467	2965.13	3130.37	24031	17983	1107.3	92180	100262	1249.77	20770.7	19942	C06426	ko00591,ko01040,ko01100
mws0367	α-Linolenic Acid	Lipids	Free fatty acids	1115950	35204000	5.12887e+07	1.93277e+06	2.17537e+06	2391400	1.49493e+07	1.11037e+07	1.92073e+06	4.43517e+07	4.49977e+07	1.36793e+06	15757000	1.43873e+07	C06427	ko00592,ko01040,ko01100,ko01110
Lmbn006152	(9Z,11E)-Octadecadienoic acid	Lipids	Free fatty acids	2137.43	5612.53	14731.3	647.113	2769.87	1619.59	4928.3	2628.37	2520.77	6951.9	8735.07	9	5446.67	3511.03	C04056	ko00591
mws1491	Linoleic acid	Lipids	Free fatty acids	2854800	8248200	2.23793e+07	1.03833e+06	4.22677e+06	2.20377e+06	8204400	3.54483e+06	4.06227e+06	1.11862e+07	1.44537e+07	1.0773e+06	7.61897e+06	6.22787e+06	C01595	ko00591,ko01040,ko01100
YC512118	Oleamide (9-Octadecenamide)	Lipids	Free fatty acids	6955.83	244083	20076.3	7134.47	9429.17	5724.1	8383.87	8960.67	7843.5	370513	18988.3	7479.87	13255.7	9966	C19670	--
mws2623	11-Octadecanoic acid(Vaccenic acid)	Lipids	Free fatty acids	212660	660650	2365300	153923	205993	225277	441770	519923	136842	1.42504e+06	1.52267e+06	113990	792980	588363	C21944	--
Zmyn005026	16-Methylheptadecanoic acid	Lipids	Free fatty acids	5.85967e+06	4.83887e+07	5.20737e+07	8.89587e+06	5422600	2.12097e+06	1.10547e+07	7.23613e+06	5.81373e+06	2.57662e+07	4.85613e+07	3.87743e+06	2.85913e+07	1.64433e+07	C20356	--
MWSslk132	Hexadecanedioic acid	Lipids	Free fatty acids	25068.3	159560	559347	47939.3	15077	31001	27536	33499	20701	63587.3	359257	44491	42454	54738.7	C19615	ko00073,ko01100
mws1436	1,18-Octadecanediol	Lipids	Free fatty acids	14251	16281	44281	17141	11461.2	13090.9	9	26670.3	13262.7	23026	34478.3	12581	19082.3	31725.3	--	--
pmn001686	10,16-Dihydroxypalmitic acid	Lipids	Free fatty acids	10785.1	134790	176907	48640.7	7689.43	36898.7	11724	187020	13584.7	51628	190483	18569.7	41125	269540	C08285	ko00073
Lmyn007883	9,16-Dihydroxypalmitic acid	Lipids	Free fatty acids	391850	4.98667e+06	6525400	1.83407e+06	278580	1.28537e+06	410813	7164400	499950	1.89317e+06	7.11087e+06	670917	1507100	9.81717e+06	--	--
pmb0885	4-Oxo-9Z,11Z,13E,15E-Octadecatetraenoic Acid	Lipids	Free fatty acids	9	12171	15152.3	3741.93	9	9815.4	19703.3	11446.1	9	7249.47	7584.23	4810.67	15728.7	12682.7	--	--
MWSmce689	Methyl linolenate	Lipids	Free fatty acids	7684.13	41109	497237	13314.7	7243.3	30144.7	38968	49152.7	5735.23	28507.3	29908	29283.7	119213	25044.7	--	--
pmb2792	13-Hydroxy-6,9,11-octadecatrienoic acid	Lipids	Free fatty acids	53406.7	63060.3	52057.7	55261.3	54094.3	69851	66096	77246.3	58921.3	43422	61690.7	59122.3	65482	61103.3	--	--
pmb2787	9-Oxo-10E,12Z-octadecadienoic acid	Lipids	Free fatty acids	9	12331	86604.3	9	9	9	2484.7	9	9	9	31039	9	1590.5	9	C14766	ko00591
Lmbn005443	13-KODE; (9Z,11E)-13-Oxooctadeca-9,11-dienoic acid*	Lipids	Free fatty acids	2022.97	13178.9	63695	1714.13	997.2	1316.93	1282.4	9	1220.63	3738.7	31854.3	1851.07	2704.97	2397.8	C14765	ko00591
pmb2786	9-Hydroxy-10,12,15-octadecatrienoic acid*	Lipids	Free fatty acids	1951.03	12526.4	61627.3	1494.87	1179.07	657.833	1704.16	1111.45	1590.27	3418	30645	1691.9	1901.23	1931.9	C16326	ko00592
Zmyn004676	17-Hydroxylinolenic acid	Lipids	Free fatty acids	19379	117007	723253	20697	16727.3	21120.7	45897	28536.7	16536	104703	196793	46279.3	62775.3	48005	C16346	ko00592
Zmyn004732	2R-hydroxy-9Z,12Z,15Z-octadecatrienoic acid	Lipids	Free fatty acids	4332.7	41134.7	270433	5314.97	3934.7	5116.93	9307.17	5929.03	3924.3	34359.3	70307.7	11808.3	8160.5	11168.6	C16342	ko00592
Lmcn009539	E,E,Z-1,3,12-Nonadecatriene-5,14-diol	Lipids	Free fatty acids	228893	69534.7	47633	136650	104032	123947	180130	103386	150230	77875.3	67438.3	122537	84911.3	164773	--	--
Hmqp005411	9-Oxo-12Z-Octadecenoic acid*	Lipids	Free fatty acids	37076.3	376283	2.34633e+06	52254.7	58702	67339.7	62111.3	50795	21058.3	71783.3	431097	65739.3	37301	52404	--	--
Hmqp005455	15(R)-Hydroxylinoleic Acid*	Lipids	Free fatty acids	50137.7	382350	2.24493e+06	43307.7	59287	76107	58792.3	54829.3	29384.7	9	409820	54254	38629.3	49131	--	--
pmb2799	12,13-Epoxy-9-Octadecenoic Acid	Lipids	Free fatty acids	492.5	107856	1057320	2706.4	340.467	1414.8	3568.13	3030.07	1785.23	16140.7	188383	7936.87	8192.93	6359.6	C14826	ko00591,ko01100
Rfmb091	9S-Hydroxy-10E,12Z-octadecadienoic acid*	Lipids	Free fatty acids	89455.3	328130	1.37697e+06	62180.3	58011	66827.3	165540	102885	50339.3	314407	614467	145863	214370	149333	C14767	ko00591
Lmbn005369	13(S)-HODE;13(S)-Hydroxyoctadeca-9Z,11E-dienoic acid*	Lipids	Free fatty acids	89594.3	331013	1.39507e+06	66739	55776	66582.3	165923	104270	48277.3	303867	620030	146400	215840	149523	C14762	ko00591
Lmbn005662	9(10)-EpOME;(9R,10S)-(12Z)-9,10-Epoxyoctadecenoic acid	Lipids	Free fatty acids	3248.57	183647	1.68727e+06	6105.07	1329.4	3777.07	9430.43	5381.17	1087.6	29216.3	269627	7776.9	9944.5	8606.23	C14825	ko00591,ko01100
Lmbn009444	Ricinoleic acid	Lipids	Free fatty acids	29386.3	61658.7	123913	20287	15415.7	29045	59979.3	23653	20392	41015	75646.3	20776.7	35024.7	27865.7	C08365	--
pmf0297	1-Eicosanol	Lipids	Free fatty acids	28186.3	56649.3	121150	20192.7	13868.3	27167.7	58368.7	21157	18022.7	34550.7	68405.3	19214.3	33480.7	27474	--	--
MWS4295	DL-2-hydroxystearic acid	Lipids	Free fatty acids	6467.7	11181.7	71072.7	4678.33	5488.63	7748.27	6612.4	6253.87	5604.37	29440.3	44302.3	6909.3	13639.7	14710.7	--	--
MWS5235	12-Hydroxyoctadecanoic acid	Lipids	Free fatty acids	3977.27	27965.7	97567.7	6425.9	2072.37	4083.17	4430.63	3997.13	582.1	20889.3	55754	5402.17	10836.8	13801.7	--	--
Zmyn005384	2R-Hydroxyoctadecanoic Acid	Lipids	Free fatty acids	7393.73	10966.5	75223	4902.37	5600.63	7786.67	7843.33	7022.53	5355.93	28530.7	47776.3	7131.73	14100	14730.7	C03042	--
Lmqn008288	3-Hydroxyoctadecanoic Acid	Lipids	Free fatty acids	19088	78312.7	191873	9478.27	19908.3	16193.3	39559	39482.3	24572.7	163840	195150	18225.3	81370	57648.7	--	--
MWSmce549	1-Monomyristin	Lipids	Free fatty acids	487727	1.00096e+06	1279900	504803	322947	340050	666977	564980	519317	893970	1.27687e+06	481763	1.48873e+06	785363	--	--
pmn001610	Eicosadienoic acid	Lipids	Free fatty acids	53816	187450	562877	61361.7	116983	80841.7	175133	356667	30752.7	375713	210313	9	138463	114576	C16525	ko01040
pmb2791	9-Hydroperoxy-10E,12,15Z-octadecatrienoic acid	Lipids	Free fatty acids	26108.3	29953.3	47569.3	24098.7	20537.7	28058	33803.3	31697	26998	29731.7	42005	34525.7	30086.7	33647.3	C16321	ko00592,ko01110
Zmzn003953	13(s)-hydroperoxy-(9z,11e,15z)-octadecatrienoic acid	Lipids	Free fatty acids	29148	171877	307003	32012.7	14102.7	4334.73	48025	11527.5	14869.6	238860	217267	3817.27	111474	142160	C04785	ko00592,ko01100,ko01110
Zmyn004449	9-Hydroxy-12-oxo-10(E),15(Z)-octadecadienoic acid	Lipids	Free fatty acids	962.4	6696.3	38535.7	2133.33	1669.2	1513.1	1674.73	2056.77	1307.67	9212.07	13329	4024	1154.16	2070.67	C21923	ko00592,ko01110
pmb2804	13S-Hydroperoxy-9Z,11E-octadecadienoic acid	Lipids	Free fatty acids	28371	246847	1501100	42166	28109	35772.3	44861.3	33983.3	19112.7	196650	278097	100773	35759.3	40414	C04717	ko00591,ko01100
Rfmb087	9-Hydroxy-13-oxo-10-octadecenoic Acid	Lipids	Free fatty acids	16479	756577	4.37367e+06	51660.7	9327.03	15917	21470.7	19799	7865.2	113583	555613	76964.3	23378.3	28752.7	--	--
Lmbn004685	5S,8R-DiHODE; (5S,8R,9Z,12Z)-5,8-Dihydroxyoctadeca-9,12-dienoate	Lipids	Free fatty acids	14535.3	14702.3	21797	12868.6	12067.6	14218	18448.7	18633.3	19364.2	10636.1	19194	21272.7	18953.7	16799.3	C20186	ko00591
Lmbn005287	7S,8S-DiHODE; (9Z,12Z)-(7S,8S)-Dihydroxyoctadeca-9,12-dienoic acid	Lipids	Free fatty acids	3018.67	41501.3	133863	3596	9	4854.73	2834.5	2430.63	9	12888.3	128937	11229.3	3207	4763.07	C07354	ko00591
pmn001689	9-Hydroxy-12-oxo-15(Z)-octadecenoic acid	Lipids	Free fatty acids	22649.3	58804.3	109347	19692	23096.3	23496.3	25238.3	23614.7	23036	37985.7	90823.7	23778.7	26876	26102.3	C21924	ko00592,ko01110
MWS80006	9-Hydroperoxy-9Z,11E-Octadecadienoic Acid	Lipids	Free fatty acids	5893.67	20677.7	13128.2	7434.67	6542.53	7466.4	15457.3	19602.7	9795	17224	10863.7	6982	16182.7	22140	C14827	ko00591,ko01100
pmf0397	Arachidic acid	Lipids	Free fatty acids	11828.3	9	9	9	16114.7	9	28121.7	9	9	9	9	9	20254	9	C06425	ko01040
Lmbn007891	Hydroxy ricinoleic acid	Lipids	Free fatty acids	39424.3	313863	2248900	34119.7	23929.7	30566.7	30307	25662.7	25620	95040.3	645770	78810.3	32947	43479	--	--
Lmbn005487	12,13-DHOME; (9Z)-12,13-Dihydroxyoctadec-9-enoic acid	Lipids	Free fatty acids	20298	102988	429343	31942	8574.4	18350.7	20685	15497.3	11960.2	51730.3	193970	43654.3	37176.7	38317.3	C14829	ko00591
Lmbn005822	9,10-DHOME; (12Z)-9,10-Dihydroxyoctadec-12-enoic acid	Lipids	Free fatty acids	9	30769	97798.7	9	9	9	9	9	9	4431.07	35740	9	9	9	C14828	ko00591
MWS2685	12-HETE; 12-Hydroxy-5,8,10,14-eicosatetraenoic acid	Lipids	Free fatty acids	20760.7	9	9	13141	5550	8820.07	9	9	11898.9	9	9	16881	9	9	--	--
MWS2687	16-HETE; 16-Hydroxy-5,8,11,14-eicosatetraenoic acid	Lipids	Free fatty acids	406.1	4666.9	9	2765.47	9	2746.57	8471.27	9	9	699.633	9	5608.73	6665.47	3007.03	--	--
Hmqp006023	Ethyl 9-Hydroxy-10,12-octadecadienoic acid	Lipids	Free fatty acids	3026.1	12994.7	119298	2602.93	4479.57	2646.1	4991.73	7046	3801.37	5258.27	27877.3	4025.3	3943.9	3905.2	--	--
pmn001691	9,12,13-Trihydroxy-10,15-octadecadienoic acid	Lipids	Free fatty acids	11297.5	255000	1.62923e+06	15866.3	3130.07	4865.2	3149.37	11089.8	765.433	37381.3	252363	22009.3	6515.8	21011	--	--
mws0371	Cis-4,7,10,13,16,19-Docosahexaenoic Acid	Lipids	Free fatty acids	1867.17	4781.07	5352.07	2070.8	1374.83	2754.07	1473.03	9	1587.57	3089.97	5408.53	2488.73	4025.8	1221.8	C06429	ko01040
Hmqn003054	9,10,11-Trihydroxy-12-octadecenoic acid	Lipids	Free fatty acids	12524	310443	1775500	21380.3	4317.17	9486.37	8684.97	10382.6	3699.77	37825	235377	53235	10292	18347	--	--
pmn001694	9,10,13-Trihydroxy-11-Octadecenoic Acid	Lipids	Free fatty acids	176450	4.26197e+06	24920000	373943	65553	162260	108384	164560	50837.3	507437	3.70347e+06	819807	133057	289560	C14835	ko00591
mws0930	Docosapentaenoic acid	Lipids	Free fatty acids	37964.3	9	9	5495.67	6465.93	1800.67	9	745.667	4650.17	9	9	9	303.693	9	C16513	ko01040
MWS20033	20-Carboxyarachidonic Acid	Lipids	Free fatty acids	864973	8961.93	9	422600	96009.7	75853.3	22266	8622.67	994570	9	9	602990	61116.3	71204.3	--	--
pmb0302	2-Aminoethylphosphonate	Lipids	Glycerol ester	171277	158750	75690.7	144377	67995.3	117267	108780	107511	55213	77515.3	83692	71339.7	86021	71372	C03557	ko00440,ko01100,ko02010
pmp001284	Monopalmitin	Lipids	Glycerol ester	312047	356673	353313	319227	328460	284907	369407	321097	353607	349120	332427	306463	447430	331383	--	--
Lmhp011562	1-α-Linolenoyl-glycerol	Lipids	Glycerol ester	224477	890110	1269500	374280	144503	422907	1156800	368353	281067	480690	575083	262403	898380	327783	--	--
Lmhp011388	2-α-Linolenoyl-glycerol	Lipids	Glycerol ester	209800	862180	1.20817e+06	351183	137030	445037	1.08628e+06	409480	313740	478023	601183	250890	906557	323577	--	--
Lmhp112042	1-Linoleoylglycerol	Lipids	Glycerol ester	68076	465267	443020	121800	46334.3	133383	574207	174633	93294	196623	206043	105816	332110	101308	--	--
Lmhp012042	2-Linoleoylglycerol	Lipids	Glycerol ester	70217.7	459170	461437	125597	46482	138830	574980	174620	93673.3	198057	209713	108303	325937	106563	--	--
pmb0296	1-Oleoyl-Sn-Glycerol	Lipids	Glycerol ester	45714	224663	322820	70821	9	9	119663	9	9	147207	220057	101836	245417	70940	--	--
Lmhp009526	2-α-Linolenoyl-glycerol-1-O-glucoside	Lipids	Glycerol ester	6488.63	36197	102023	13440	7696.83	30859.3	100148	50826	4914.4	18723.3	71341.7	20472.7	37008	41263.7	--	--
Lmhp008513	2-α-Linolenoyl-glycerol-1,3-di-O-glucoside	Lipids	Glycerol ester	6043.7	41888	135770	11369.3	10024.9	24597.7	110880	22462.7	6312.03	22372.3	49356	39425.3	46592.3	22317	--	--
Lmhp009190	2-Linoleoylglycerol-1,3-di-O-glucoside	Lipids	Glycerol ester	3815	13137.3	39554.7	5881.93	11210.8	5322.8	20832	12254.7	6273.67	20091.3	13898.3	11136.7	11038.3	4890.83	--	--
Jmzn006005	3,4-methylenedioxy cinnamyl alcohol	Lignans and Coumarins	Lignans	709100	3.59863e+06	6.73263e+06	750690	747727	1.51533e+06	932493	1.78287e+06	722057	1868700	4.64577e+06	1488900	1.12373e+06	749570	--	--
mws0097	Pinoresinol*	Lignans and Coumarins	Lignans	463397	124650	396480	198463	62065	242937	499897	118142	95932	32485	242377	206943	293980	185690	C05366	ko00998,ko01100,ko01110
Lmdn004267	Epipinoresinol*	Lignans and Coumarins	Lignans	469357	134813	392130	184253	66961	263540	551170	122613	104747	31834.7	258097	206727	331797	196573	--	--
Lmmn003748	Isolariciresinol	Lignans and Coumarins	Lignans	41605	56008.7	46148.7	19957.3	54077	38999.3	15650.7	38539	79073	22832	66927.7	21082.7	13669	69646.3	--	--
pmn001378	Pinoresinol-4-O-glucoside	Lignans and Coumarins	Lignans	48027.3	9	28115.3	9016.93	24272.3	14774.5	3334	17068.7	25092.7	9	21243	11396.3	2494	14821.3	C17529	--
Lmyn003971	Dihydrodehydrodiconiferyl alcohol-4-O-β-D-glucopyranoside	Lignans and Coumarins	Lignans	144207	169643	375910	198207	86113.7	166810	64489.3	97054.7	127189	133607	223383	139360	51791.7	167367	--	--
Cmsp005051	Isolariciresinol-9-O-glucoside	Lignans and Coumarins	Lignans	102275	196580	151123	153920	58355.7	113162	11995.5	66277.7	51209	174737	192873	27450	19761.3	88778	--	--
Lmmn002274	Isolariciresinol-9'-O-glucoside	Lignans and Coumarins	Lignans	147973	176183	416397	234507	88760.7	155607	64064	77831.3	112918	129427	231563	131403	52451	183473	--	--
HJN083	Lariciresinol-4'-O-glucoside	Lignans and Coumarins	Lignans	538433	309670	394807	316887	695603	222740	45938	304840	523473	44927.3	84086	160860	45126.3	306380	--	--
Lmtn003096	Secoisolariciresinol 4-O-glucoside	Lignans and Coumarins	Lignans	551383	835437	1.92713e+06	847390	234297	366547	76185.3	686583	304437	742050	1.38407e+06	324070	152010	502940	--	--
Lmmn002260	5'-Methoxyisolariciresinol-9'-O-glucoside	Lignans and Coumarins	Lignans	28982	48749	31542	29857	15944.7	23852.3	11213.5	6583.6	25792.7	21748.7	39676.7	16057.7	17913	29810.7	--	--
Lmqn001932	Syringaresinol-4'-O-glucoside	Lignans and Coumarins	Lignans	31318.3	93389.3	107330	103824	30414	134030	106996	22767.3	19845	171403	111337	80808.3	181763	147290	C10890	--
pmn001370	Pinoresinol-4,4'-O-di-O-glucoside	Lignans and Coumarins	Lignans	12653.5	38415.3	199927	32265.7	2012.63	9848.5	26750.7	18078	2677.9	19719.3	90351	24970.7	32837	47042	--	--
pmd0130	LysoPC 14:0	Lipids	LPC	17430.3	495690	1.49423e+06	127307	10024.9	70238.3	142417	56178.3	9608.57	334833	260093	49443.3	58183.7	47862	--	--
pmb2260	LysoPC 15:1	Lipids	LPC	17062.7	318793	609097	68835	14841.3	32149.3	48668	39806	10448.6	139800	136407	27450	28378.7	26452.3	--	--
Lmhp009129	LysoPC 15:0(2n isomer)	Lipids	LPC	5648.93	185787	328047	21562.7	13240.3	35303	49788.3	126253	10583.9	85137.7	113997	25240.7	30569	125827	--	--
pmb2319	LysoPC 15:0	Lipids	LPC	42831	546170	948480	168477	37344.7	80511.7	137503	81873	27693.7	405043	474603	66576.3	70854.3	63356.7	--	--
pma1303	LysoPC 16:2	Lipids	LPC	7414.43	65604	286697	52806.7	712.6	23464.3	23015.3	9	1534.47	106273	36390	13416.3	9	9	--	--
pmb0863	LysoPC 16:2(2n isomer)	Lipids	LPC	7817.3	66235.7	289103	47551.7	9	22365.3	21696.7	3709.67	9	73569.7	38843.7	14035	9	9	--	--
Lmhp008833	LysoPC 16:1(2n isomer)	Lipids	LPC	441860	9	520193	405153	49819.3	84177	69115.3	9	147520	372050	642137	110157	9	9	--	--
pmp001270	LysoPC 16:1	Lipids	LPC	442907	117670	536617	427093	9	85530	72307.7	17839	154413	396353	565217	119136	11820.7	9	--	--
pmd0132	LysoPC 16:0(2n isomer)	Lipids	LPC	5846400	5.66787e+07	6.52703e+07	25780000	4697400	1.30763e+07	3.03727e+07	1.28443e+07	4.33297e+06	53656000	4.74187e+07	10863000	17167000	11645000	--	--
pmb0855	LysoPC 16:0	Lipids	LPC	6.15783e+06	5.81143e+07	6.79547e+07	26039000	4.97163e+06	1.35517e+07	30724000	13439000	4.25533e+06	54329000	4.77007e+07	1.11843e+07	17062000	11658000	--	--
Lmhp008718	LysoPC 17:2	Lipids	LPC	23281.7	113857	273057	89054	10153.8	43272	75046.7	22432	7151.7	151793	65279	29853	28423.3	14562	--	--
Lmhp009590	LysoPC 17:1	Lipids	LPC	56572	385170	1472300	67217.3	178340	93221.3	101042	324420	119677	350697	302360	120137	147207	319510	--	--
pmb2406	LysoPC 17:0	Lipids	LPC	53344	459030	986930	163640	71605.3	131097	216753	89264.3	52136.7	471367	433110	77557.7	96225.7	79209	--	--
Lmhp010515	LysoPC 17:0(2n isomer)	Lipids	LPC	4296.73	63489.3	120683	8006.1	7410.7	18422.7	20965	30194.3	7976.37	37346.3	49388.3	11538.3	13558	43957.7	--	--
Hmqp006235	LysoPC 18:4	Lipids	LPC	4396.9	30909.7	126953	14228.7	3351.87	18627.3	13175.7	17949.3	6757.5	50169.7	23812.7	18838.3	13333.7	21681.7	--	--
pmb0865	LysoPC 18:3(2n isomer)	Lipids	LPC	876083	11627000	2.37997e+07	7.29147e+06	340147	3.55583e+06	7615700	1674800	426433	13211000	5.91947e+06	2217500	2.18493e+06	1.38393e+06	--	--
pmb0854	LysoPC 18:3	Lipids	LPC	829553	11135000	2.33923e+07	7323800	348417	3389900	7.50807e+06	1.64423e+06	409037	13609000	5.76377e+06	2.10047e+06	2.07013e+06	1371400	--	--
pmp001273	LysoPC 18:2	Lipids	LPC	5.14293e+06	4.51423e+07	4.44813e+07	24195000	4202800	15629000	3.63607e+07	1.23723e+07	3.21267e+06	4.80863e+07	3.33737e+07	11450000	1.67127e+07	9.80583e+06	--	--
pmp001251	LysoPC 18:2(2n isomer)	Lipids	LPC	161630	1.96407e+06	3297400	781957	136087	491597	1.36647e+06	400483	98876.7	2.34553e+06	1.24673e+06	356923	579073	304460	--	--
Lmhp010190	LysoPC 18:1(2n isomer)	Lipids	LPC	3061400	8.94393e+06	1.73023e+07	4.76993e+06	9	1.96887e+06	6.91333e+06	9	1.16166e+06	1.04839e+07	8.07377e+06	2.13177e+06	3.20353e+06	9	--	--
pmp001281	LysoPC 18:1	Lipids	LPC	3052400	9.08117e+06	17506000	4910700	1.10683e+06	2.01693e+06	6945100	1379700	1.12325e+06	10458300	8.18523e+06	2068600	3137400	1.46603e+06	--	--
pmd0136	LysoPC 18:0(2n isomer)	Lipids	LPC	224190	3.36297e+06	4.34283e+06	1.08667e+06	218370	778520	2.93903e+06	515740	234607	2.32347e+06	2.07477e+06	717760	1.52373e+06	852327	--	--
mws0126	LysoPC 18:0	Lipids	LPC	204513	2987000	3.97393e+06	984843	187850	729263	2.50333e+06	445540	203873	2.07717e+06	1823700	655000	1.33857e+06	774243	--	--
Lmhp007840	LysoPC 19:2	Lipids	LPC	3533.4	14598.7	94361.7	8823.33	6686.27	14368.7	9	40605.3	4310.97	13076.3	11552	10537.5	9	26295	--	--
Lmhp007598	LysoPC 19:2(2n isomer)	Lipids	LPC	5746.07	32805.7	444157	11522.6	6053.93	18966.3	21624	42660.7	4962.5	26246	24676	17741.7	39144.3	28371	--	--
Lmhp010908	LysoPC 19:1	Lipids	LPC	21260.7	213450	138270	137557	7051.2	15130.3	56738.7	7696.63	8454.73	455923	64777	22065	15040	8633.93	--	--
pmb2228	LysoPC 19:0	Lipids	LPC	2752.67	20543.3	180777	1989.73	6382.9	3647.67	3910.5	19109.3	3661.23	9	18264.3	5904.33	8228.3	16048	--	--
Lmhp009890	LysoPC 20:3	Lipids	LPC	59586.3	160600	213153	107500	115830	50196.7	51800	77861.3	85164.3	156590	58385.3	78330.7	25856	46192.3	--	--
pmd0147	LysoPC 20:2	Lipids	LPC	64129	913403	693993	491457	193260	245877	340230	111230	45907.3	754440	253507	100695	104339	65304.7	--	--
pmd0146	LysoPC 20:2(2n isomer)	Lipids	LPC	61225	875960	680497	487243	198907	232717	349537	114653	46626	735403	260647	104601	100174	65692	--	--
Lmhp011549	LysoPC 20:1	Lipids	LPC	282717	382970	378627	437140	100320	144440	269387	57105.3	61359	283203	186693	76566	97814	43086.7	--	--
pmb0864	LysoPE 14:0	Lipids	LPE	15194	359767	370470	53489.7	5035.1	19428.3	83996.7	24114.7	4650.87	230393	95207.3	25235.7	24976.3	23482.7	--	--
Lmhp008337	LysoPE 14:0(2n isomer)	Lipids	LPE	14691	353170	378183	56113	4410.33	20562	85395.7	23434.3	3997.2	229027	97477	23337.3	23811.7	21385.7	--	--
Lmhp008273	LysoPE 15:1(2n isomer)	Lipids	LPE	8112.03	134600	102725	17974.7	3215.4	5006.83	22661.7	9119.9	3170.07	54056.3	28842.3	9354.1	7004.73	6755	--	--
Lmhp008440	LysoPE 15:1	Lipids	LPE	7698.37	138720	108583	16391	2503.7	5693.97	23450.7	8706.27	1854.5	50123.7	30633	8781.73	7323.57	6079.73	--	--
Lmhp009187	LysoPE 15:0	Lipids	LPE	40577.7	490310	306760	92200	19235	28395.7	98054.7	36488.7	12174.7	349973	149967	33398.3	32276.3	29688.3	--	--
Lmhp008885	LysoPE 15:0(2n isomer)	Lipids	LPE	44210.3	468460	305963	88660	19046	26656.7	98160	37673	11647.7	346263	157380	34893.7	31977.7	28014.3	--	--
Lmhp008763	LysoPE 16:1(2n isomer)	Lipids	LPE	115670	106750	286423	97863.3	18465.7	23625	47311.3	15774.3	27017.7	247287	291810	30820.7	12797.7	16561.7	--	--
Lmhp009034	LysoPE 16:1	Lipids	LPE	112760	109150	301050	99062	20290	22267.3	48189.3	18860.3	31217.3	227037	306247	31228	14527	13496	--	--
pmd0160	LysoPE 16:0(2n isomer)	Lipids	LPE	5.05133e+06	47784000	4.02437e+07	1.44623e+07	2.20533e+06	5.14847e+06	2.22517e+07	6.39837e+06	1.70687e+06	4.47897e+07	21650000	5.27447e+06	7.38947e+06	5.91767e+06	--	--
pmb0876	LysoPE 16:0	Lipids	LPE	5.02097e+06	4.76333e+07	4.12093e+07	14692000	2231600	5.21463e+06	22761000	6.27947e+06	1.72763e+06	44759000	2.14073e+07	5.45123e+06	7.73923e+06	5.81733e+06	--	--
Lmhp009464	LysoPE 17:1(2n isomer)	Lipids	LPE	13916.3	125467	112137	33444.3	9	7320.5	66061.7	9	9	141203	24214	11917.7	21459.3	5249.57	--	--
Lmhp009769	LysoPE 17:1	Lipids	LPE	11637.3	97047.7	80282	14314.7	2770.8	3513.57	9	1152.93	2134.47	26907	16379	2594.6	2086.9	1487.66	--	--
Lmhp010162	LysoPE 17:0	Lipids	LPE	15745.3	224880	211667	46862	12034	17117.7	67537.7	18043.3	9906.8	220477	93947.7	20332	23158	21468	--	--
Lmhp008589	LysoPE 18:3(2n isomer)	Lipids	LPE	302990	3.57427e+06	4.60103e+06	1.05677e+06	96227.3	562270	4.22453e+06	9	87828.3	5.26723e+06	1185400	550917	645693	9	--	--
Lmhp008801	LysoPE 18:3	Lipids	LPE	305317	3.64403e+06	14926600	1.07927e+06	934270	558877	4.21573e+06	3.32048e+06	619375	5.36503e+06	1244300	560247	699597	336193	--	--
pmb0881	LysoPE 18:2	Lipids	LPE	1.84647e+06	19221000	1.71753e+07	4.39927e+06	802830	2.33303e+06	16736000	3311300	559837	2.42253e+07	7.24987e+06	2.94343e+06	4.18713e+06	2543100	--	--
pmb0874	LysoPE 18:2(2n isomer)	Lipids	LPE	1.86483e+06	18632000	17196000	4.32323e+06	829770	2271500	1.64053e+07	2898600	582207	24141000	7218600	2.98937e+06	4.16857e+06	2.29983e+06	--	--
mws0289	LysoPE 18:1	Lipids	LPE	467877	3645400	3.82913e+06	578920	145900	278700	2.66597e+06	260690	125450	4.11133e+06	1293000	359000	717023	309757	--	--
pmb0856	LysoPE 18:1(2n isomer)	Lipids	LPE	306797	2413100	2.19747e+06	405870	91821.3	187170	1.78663e+06	9	81887.7	2883000	867993	238563	447957	9	--	--
pmb0883	LysoPE 18:0	Lipids	LPE	13197	318200	298163	68845	9914.03	35110	219360	28618.3	8339.07	237833	130923	33580.7	54935	29266.3	--	--
pmb0880	LysoPE 18:0(2n isomer)	Lipids	LPE	5011.1	42683.7	42822	7048.63	1550.03	3238.57	31002.7	3708.03	2244.73	43425.3	15312.7	4258.47	7987.13	3535.13	--	--
Lmhp009349	LysoPE 20:4(2n isomer)	Lipids	LPE	851.64	6903.97	12182.4	1479.83	1841.3	3249.2	3959.63	7223.57	1452.1	5697.23	5541.13	2454.97	4240.23	6642	--	--
Lmhp009802	LysoPE 20:3(2n isomer)	Lipids	LPE	74481	101634	55390.7	81431.3	48415.3	45623.3	44907.3	18912.3	10563.6	124420	25772.7	12002.7	10072.2	8864.73	--	--
Lmhp010040	LysoPE 20:3	Lipids	LPE	79743.3	111998	57194	75806.3	47151	44012	44516.7	20180.3	11258.2	131333	29742	10775.6	10899.7	9448.77	--	--
Lmhp010514	LysoPE 20:2(2n isomer)	Lipids	LPE	17114	645570	214803	96918.7	13183	25537.3	123157	23514.7	4959.03	577087	109687	26532.3	39217	25461	--	--
Lmhp010757	LysoPE 20:2	Lipids	LPE	20525.7	661720	221230	98237	16620.3	26942.3	129037	26073.7	7219.2	577040	117610	27633.7	40511.3	26215	--	--
Lmyp004084	Perillyl alcohol	Terpenoids	Monoterpenoids	98830	1285400	2.18577e+06	196540	156530	349867	341227	198130	71634	193127	1.37093e+06	214040	98609.7	249983	C22272	--
Lmdn001560	6-DeoxyCatalpol	Terpenoids	Monoterpenoids	40360.3	25024.7	13931.7	46480.7	69452.7	55086	8420.67	46021	23041	10180.5	21616.7	12889.7	17655.7	26510.7	--	--
mws1526	Sweroside	Terpenoids	Monoterpenoids	326410	256630	547550	247253	239233	193540	55741.7	110765	164360	128190	121950	102434	43282.7	92669.7	C17071	--
pmp001048	Ixoroside	Terpenoids	Monoterpenoids	41079	42231	13684.6	74344	66444.7	54191.7	12763.6	120864	59691.7	102749	65776.3	62292.7	28681.3	151637	--	--
mws1562	Catalpol	Terpenoids	Monoterpenoids	67028	48581.7	75042.3	63891	69482.7	62712.7	73516	86441.7	49076	69521.3	133014	34769.7	73235.3	110160	C09773	--
pmp000695	Swertiamarin	Terpenoids	Monoterpenoids	62848	264690	963973	55405.7	47503	23689	14168.3	231700	15412.7	157497	275967	9026.27	11872	39151.3	C09800	--
mws1565	Geniposide	Terpenoids	Monoterpenoids	9.72457e+06	4.85127e+06	5.18227e+06	6.36013e+06	6632000	2.41773e+06	1.40917e+06	3.60167e+06	1606200	275927	638823	814100	293907	784947	C09781	--
pmp000678	Forsythide	Terpenoids	Monoterpenoids	748940	198477	515753	1.34787e+06	238327	427487	177890	309747	199653	390720	304003	923137	233210	776437	--	--
Lmdn000766	Acetylcatalpol	Terpenoids	Monoterpenoids	817710	1545700	1159600	1093000	176083	971607	1.64597e+06	1.00208e+06	688790	937960	2012100	1.29617e+06	1.59847e+06	1.56847e+06	--	--
pmp001059	Genipin-1-O-(2''-O-apiosyl)glucoside	Terpenoids	Monoterpenoids	117373	228363	274407	142997	186000	93836	113250	211960	35624.7	30482.7	63877.3	32360	9565.67	32299	--	--
Lmdp001031	6-O-VeratroylCatalpol	Terpenoids	Monoterpenoids	49535.3	207967	82363.7	206957	129587	99542.3	45779.3	24969.3	190143	69031.3	24477.7	106405	20833.7	68156.3	--	--
pme3200	1-Methylguanidine	Nucleotides and derivatives	Nucleotides and derivatives	18428	49541	27820	42883.3	8130.77	50380.3	43334	17745.3	10963.2	28323	16897	18152.7	18970	13863.2	C02294	--
MWS5173	Isocytosine	Nucleotides and derivatives	Nucleotides and derivatives	60364.7	819470	325317	17261.3	113687	285213	285793	97893	193620	272080	138397	114043	203920	136843	--	--
mws0255	Cytosine	Nucleotides and derivatives	Nucleotides and derivatives	73915	86556.7	154417	71697	63313	125617	95756.7	108620	76557.3	103007	219993	72146	47643.7	75970	C00380	ko00240,ko01100
pme0257	Uracil	Nucleotides and derivatives	Nucleotides and derivatives	184960	184043	218957	196130	113637	185403	222603	165990	138780	140563	306587	127880	172997	223000	C00106	ko00240,ko00410,ko00770,ko01100
pmb0374	2-Aminopurine	Nucleotides and derivatives	Nucleotides and derivatives	9	56628.3	41418.3	9	9	9	9	9	9	46791.7	57016.3	9	9	9	--	--
pme0040	Adenine	Nucleotides and derivatives	Nucleotides and derivatives	5.18537e+06	4.90413e+06	6.29883e+06	7208200	3.67247e+06	1.15203e+07	17808000	1.26913e+07	7.14907e+06	4.10937e+06	4.17363e+06	16441000	11823000	1.08213e+07	C00147	ko00230,ko00908,ko01100
pme0033	Hypoxanthine	Nucleotides and derivatives	Nucleotides and derivatives	17756.7	33189	198270	29665.3	12141.3	37726.7	60362.3	52667.7	27088.3	8549.67	42299	69702	38529.7	37777.7	C00262	ko00230,ko01100
mws0847	1-Methyladenine	Nucleotides and derivatives	Nucleotides and derivatives	27428	24511.7	166303	14585.3	32124.7	28786.7	105485	23827	119600	24361.3	119280	32277	53395.7	46507.7	C02216	--
pme1109	Guanine	Nucleotides and derivatives	Nucleotides and derivatives	95716.7	132233	469350	53391	42553.3	51899.3	222957	90660.7	52104.3	82598.7	124017	40513.7	51810.3	82821.3	C00242	ko00230,ko01100
pme0183	Isoguanine	Nucleotides and derivatives	Nucleotides and derivatives	46477.3	49943.3	289487	25698	39820.7	43110.3	162897	48175.3	156837	43445.3	176927	36874.3	41332.3	64782.3	--	--
pme0256	Xanthine	Nucleotides and derivatives	Nucleotides and derivatives	35331.7	316057	272437	74261.7	58519.7	101917	120539	152960	61225.3	113130	191467	107356	86625.7	132773	C00385	ko00230,ko00232,ko01100,ko01110
MWS2984	8-Azaguanine	Nucleotides and derivatives	Nucleotides and derivatives	49182.7	288883	275700	79699.7	29367	98962	128063	144120	46088.7	123437	167367	76041.3	157887	107653	--	--
mws1641	Lumazine	Nucleotides and derivatives	Nucleotides and derivatives	33916	37740	66230	26644.3	33891.7	93813.7	158197	34484.7	38544.3	18836.3	44857.3	46716.7	42100.7	50785	C03212	--
MWS4525	6-O-methylguanine	Nucleotides and derivatives	Nucleotides and derivatives	34954	117083	71851	181677	109437	121467	61541.3	23554.3	136213	82347	29265	64897.7	22198.7	61272	--	--
pmc0274	6-Methylmercaptopurine	Nucleotides and derivatives	Nucleotides and derivatives	4939100	5.94963e+06	9.07733e+06	3.96763e+06	3990500	1.43443e+07	21655000	4740000	6235400	2.86533e+06	5.72553e+06	7.25287e+06	6.23373e+06	7288600	C16614	--
pmb2507	2-Deoxyribose-1-phosphate	Nucleotides and derivatives	Nucleotides and derivatives	96190.3	1187800	358830	56383	56016.3	132707	256793	237653	69836.7	210033	460050	66901	110812	147443	C00672	ko00030,ko00240,ko01100
mws0863	2-Deoxyribose-5'-phosphate	Nucleotides and derivatives	Nucleotides and derivatives	31458.3	195643	130230	15511.3	18294	31253.3	46623	58298.7	14479	42389	150323	18680	28225.3	34953.7	C00673	ko00030,ko01100
pme1194	2'-Deoxycytidine	Nucleotides and derivatives	Nucleotides and derivatives	104814	51868.3	52517	73785.7	64400.7	81295.7	95930.7	75214	108903	68081	43057	64996.7	101918	53938	C00881	ko00240,ko01100,ko02010
MWS2910	5-Methyl-2'-Deoxycytidine	Nucleotides and derivatives	Nucleotides and derivatives	28493.3	14817	18169.3	17967	41412	21456	11154	21794.3	48016.3	17096.7	15639.3	19263	16479.7	24450	C03592	--
pme0264	Thymidine	Nucleotides and derivatives	Nucleotides and derivatives	28935.7	253610	46558.3	42954	9	9	58514.3	66361.7	2857.87	177463	29891	24621.3	93257	45398.3	C00214	ko00240,ko01100
pme3732	Cytidine	Nucleotides and derivatives	Nucleotides and derivatives	263803	336477	581807	212207	212760	326607	222890	288400	227337	446347	589047	167263	197233	241510	C00475	ko00240,ko01100,ko02010
ML10180524	Cytarabine	Nucleotides and derivatives	Nucleotides and derivatives	83522.3	101909	177273	59776	114153	158570	138073	71602.3	124393	142193	115423	55092.3	124207	79794.3	C02961	--
mws0248	Uridine	Nucleotides and derivatives	Nucleotides and derivatives	44703	361993	162837	30790	47328.3	102037	419960	85746.7	27775.3	158217	173653	30341.3	84732.7	73750.3	C00299	ko00240,ko01100,ko02010
MWSmce295	1-beta-D-Arabinofuranosyluracil	Nucleotides and derivatives	Nucleotides and derivatives	52175.7	343317	173607	33600.7	37516.7	74044	199647	109580	36512	168940	174330	34733.7	87554.3	112483	C16908	--
mws0976	β-Pseudouridine	Nucleotides and derivatives	Nucleotides and derivatives	23172.3	68790.3	104764	54311.7	28527.7	51502	22273.7	22789	29446	31437.7	70978.3	39453	20427.7	37457	C02067	ko00240,ko01100
pme3961	2'-Deoxyadenosine	Nucleotides and derivatives	Nucleotides and derivatives	321760	1110900	403950	840700	76884.7	257540	398887	123730	136913	1.10757e+06	396503	437393	979813	205423	C00559	ko00230,ko01100,ko02010
MWSmce116	5'-Deoxyadenosine	Nucleotides and derivatives	Nucleotides and derivatives	113130	44569	42362	51084.3	164810	79066.3	43589.7	58638.7	137333	32978.3	46306.3	84834	37717.3	38806.7	C05198	--
pme2776	2'-Deoxyinosine	Nucleotides and derivatives	Nucleotides and derivatives	25795	70681	27605.3	59774	6879.67	18126	29253.3	10783.3	10369.3	82503.3	25400.7	29861.7	66300.3	16194	C05512	ko00230,ko01100,ko02010
pme1187	5-Methyluridine	Nucleotides and derivatives	Nucleotides and derivatives	1062.53	8929.8	2803.67	1519.07	9	4165.1	4259.77	9	9	9	1286.03	1513.33	3001	954.167	--	--
pme0230	Adenosine	Nucleotides and derivatives	Nucleotides and derivatives	3755300	34394000	21384000	5.17417e+06	2983700	8.93707e+06	2.31693e+07	6.41777e+06	3101100	3.26723e+07	3.01153e+07	6807000	13962000	1.01673e+07	C00212	ko00230,ko01100,ko02010
pme1184	2'-Deoxyguanosine	Nucleotides and derivatives	Nucleotides and derivatives	51924.7	363960	531827	138067	35857.3	98822	214943	147407	45897.3	256307	227723	55259.7	252347	91991	C00330	ko00230,ko01100,ko02010
mws1060	9-(Arabinosyl)hypoxanthine	Nucleotides and derivatives	Nucleotides and derivatives	140547	66742.7	374653	17072	379973	76764.3	382217	211303	130877	48463.3	106322	3889.33	21574.3	157907	--	--
pme1119	Inosine	Nucleotides and derivatives	Nucleotides and derivatives	273563	177820	512203	32788.7	231370	57994	566067	338670	122243	109617	307743	23494.3	82035	271637	C00294	ko00230,ko01100,ko02010
MWS4354	N6-methyladenosine	Nucleotides and derivatives	Nucleotides and derivatives	31734.3	13227.7	33661.3	19296	34564	19119.3	17263.7	13733.7	32621.3	13286.3	17003.3	23249	14531	15920	--	--
Hmhp001812	2'-O-Methyladenosine	Nucleotides and derivatives	Nucleotides and derivatives	2115100	4.80697e+06	1.57903e+06	4438500	1.74037e+06	2526900	3250800	1356900	2.19433e+06	6.07563e+06	1958500	6.19543e+06	5.77383e+06	2.01777e+06	--	--
pme1178	Guanosine	Nucleotides and derivatives	Nucleotides and derivatives	1261300	3298700	3160100	1.15643e+06	985333	3.46517e+06	15681000	2.02863e+06	1653700	3058500	2.73697e+06	1.89577e+06	2.29927e+06	1.87293e+06	C00387	ko00230,ko01100,ko02010
mws0668	Xanthosine	Nucleotides and derivatives	Nucleotides and derivatives	165147	530827	378397	116107	146123	706327	2.29687e+06	401527	243013	256383	359133	144523	248793	262220	C01762	ko00230,ko00232,ko01100,ko01110,ko02010
pme1474	5'-Deoxy-5'-(methylthio)adenosine	Nucleotides and derivatives	Nucleotides and derivatives	1.05643e+07	40363000	24735000	3.52947e+07	5213300	30505000	4.50893e+07	1.24027e+07	6.78137e+06	3.49503e+07	23268000	3.77923e+07	17408000	1.73263e+07	C00170	ko00270,ko00908,ko01100
pmb0197	N7-Methylguanosine	Nucleotides and derivatives	Nucleotides and derivatives	56223	80925.3	42360.3	66563.7	57966.3	69658.3	27701.7	55850	83723.7	46976.3	55202.3	42230.7	47290	52056.3	C20674	--
pme1373	2'-Deoxycytidine-5'-monophosphate	Nucleotides and derivatives	Nucleotides and derivatives	30531.3	35397	98057	65843	26103.7	75771.3	69399.3	45152.3	19749.7	29770	67032.7	54348.3	38817	50733.3	C00239	ko00240,ko01100
pme3967	2-(Dimethylamino)guanosine	Nucleotides and derivatives	Nucleotides and derivatives	74662	332870	618147	74413	37632.3	287310	140370	126170	62467.3	130670	392577	206040	207173	139300	--	--
MWSslk257	Cytidine 5'-monophosphate(Cytidylic acid)	Nucleotides and derivatives	Nucleotides and derivatives	60364	66897.7	110678	61559	45500	190960	117157	446500	63889.7	66704.7	73225.3	42822.7	54824.7	107121	C00055	ko00240,ko01100
pme3188	Uridine 5'-monophosphate	Nucleotides and derivatives	Nucleotides and derivatives	16790	105047	48149	17873.7	16504.3	68642.7	106550	93303.3	11382.7	70084.3	31261.3	16146.7	42120	45716.7	C00105	ko00240,ko01100
mws0884	Cyclic 3',5'-Adenylic acid	Nucleotides and derivatives	Nucleotides and derivatives	878.867	17017.3	18741.7	764.433	9	7527.5	14084	3464.1	9	14928.3	21537.3	1875.7	5742.13	6701.77	C00575	ko00230,ko01100
pme3184	2'-Deoxyadenosine-5'-monophosphate	Nucleotides and derivatives	Nucleotides and derivatives	630747	233503	245140	430380	507467	368633	285063	198450	433460	246573	227323	296960	237737	179827	C00360	ko00230,ko01100
pmc0066	2'-Deoxyinosine-5'-monophosphate	Nucleotides and derivatives	Nucleotides and derivatives	1.73157e+06	692353	638593	3.59557e+06	1081670	2104700	1270200	1.42793e+06	624357	1.21067e+06	675063	2095600	1532300	823227	C06196	ko00230
pmb0981	Adenosine 5'-monophosphate	Nucleotides and derivatives	Nucleotides and derivatives	603880	1.86607e+06	774997	485580	427930	895770	2534400	1.03716e+06	512740	1.72187e+06	986310	578467	1.03978e+06	778137	C00020	ko00230,ko00908,ko01100,ko01110
pmb0532	Inosine 5'-monophosphate	Nucleotides and derivatives	Nucleotides and derivatives	54962.7	171027	76228.3	45889.7	38455.3	70259.3	288713	85838	49582	143887	85612.3	44643.3	88021	69015	C00130	ko00230,ko01100,ko01110
pmb0998	Guanosine 5'-monophosphate	Nucleotides and derivatives	Nucleotides and derivatives	17918.7	61385.7	15851.7	10672.2	11676	19362	134087	54213.3	8582.1	56267	33290	22108	40643.7	38867.3	C00144	ko00230,ko01100
pme3337	Succinyladenosine	Nucleotides and derivatives	Nucleotides and derivatives	380190	749037	1.65923e+06	419453	679923	772277	831133	342777	885893	979593	1789800	1176800	658913	688227	--	--
pmc0281	Ribosyladenosine	Nucleotides and derivatives	Nucleotides and derivatives	331140	432547	222610	353220	314000	358280	366167	281460	311743	207533	84694.7	266650	227943	289997	--	--
pme3007	Uridine 5'-diphosphate	Nucleotides and derivatives	Nucleotides and derivatives	13071.3	99135.3	46772	43894	11931.7	97380.7	212973	60397.7	10720.3	65075.3	51322.3	48887.3	56995.3	26338.7	C00015	ko00240,ko00908,ko01100
pme2117	Adenosine 5'-diphosphate	Nucleotides and derivatives	Nucleotides and derivatives	61277	286893	211943	166787	54125.3	219027	805353	154960	66936.3	215580	328453	208903	197620	113283	C00008	ko00190,ko00195,ko00230,ko00908,ko01100,ko01110
Zmfn000481	Uridine-5'-Diphosphate-D-Xylose	Nucleotides and derivatives	Nucleotides and derivatives	507343	1.06963e+06	1.11513e+06	1.23673e+06	394290	1974200	1.78037e+06	1743600	380060	931217	1570800	1.14523e+06	1054340	1.30467e+06	C00190	ko00520,ko00908,ko01100
pmb2922	Uridine 5'-diphospho-D-glucose	Nucleotides and derivatives	Nucleotides and derivatives	2923000	2.96407e+06	3.89147e+06	6.23943e+06	2.45183e+06	8.98697e+06	13443000	8.24643e+06	2.63267e+06	4.98587e+06	4945400	5831300	5.91043e+06	7.96757e+06	C00029	ko00040,ko00052,ko00053,ko00240,ko00500,ko00520,ko00561,ko00908,ko01100,ko01110
mws1409	Uridine-5'-diphosphoglucuronic acid	Nucleotides and derivatives	Nucleotides and derivatives	14911.7	52936	30667.3	27729	15840.3	111138	104668	109747	16260.3	28123.7	46690.7	36896.7	73607.7	82517.7	--	--
Lmqn000780	Uridine 5'-diphospho-N-acetylglucosamine	Nucleotides and derivatives	Nucleotides and derivatives	48637.7	223673	149347	145113	65543.3	154713	148283	159117	36400.7	190390	61331.3	77268.3	64967	148870	C00043	ko00520,ko01100
pmb0530	Nicotinic acid adenine dinucleotide	Nucleotides and derivatives	Nucleotides and derivatives	38841.3	255340	385753	140257	42574.7	332820	376850	38754.7	23597.3	274927	391010	37421	152083	48833	C00003	ko00190,ko00730,ko00760,ko01100
pme2651	NADP (Nicotinamide adenine dinucleotide phosphate)	Nucleotides and derivatives	Nucleotides and derivatives	61564.7	298380	288760	150627	97956.7	203847	127847	128107	55685.7	215023	266890	38280	127507	97106.7	C00006	ko00195,ko00480,ko00760,ko01100
pme2746	Riboflavin 5'-Adenosine Diphosphate	Nucleotides and derivatives	Nucleotides and derivatives	34379	285293	240947	112577	60584	167610	205313	111004	57226.7	521497	475617	142330	76474.3	132500	C00016	ko00740,ko01100,ko01110
pmf0096	Oxalic acid	Organic acids	Organic acids	22463	65557.3	31343.3	29046.7	25815.3	30374.7	31391	40234	26927	29948.3	33006	31508.7	38221.7	43268	C00209	ko00230,ko00630,ko01100
Lmgn000188	D-Lactic Acid	Organic acids	Organic acids	13522	24020.3	22832.3	21848.3	7566.07	22143.3	18082.7	25217.3	11700.3	7857.67	23090.3	15395.8	4608.4	29079	C00256	ko00620,ko01100
pme2601	3-Hydroxypropanoic acid	Organic acids	Organic acids	28886	145763	63386.7	64688.7	32995.7	85223	141043	72894.7	20871.3	48326	84073	40510.7	67804.3	63196.3	C01013	ko00240,ko00410,ko00640,ko01100,ko01200
MWS2040	Methanesulfonic acid	Organic acids	Organic acids	117867	403707	518243	200463	126807	234993	158463	212090	146180	249693	435270	129847	107823	186200	C11145	ko00920,ko01100
Lmqp000873	Succinic anhydride	Organic acids	Organic acids	107223	1078400	591810	93186.7	129817	795520	596090	780880	169967	741717	538077	116217	873533	609257	C19524	--
mws4052	1-Aminocyclopropane-1-carboxylic acid	Organic acids	Organic acids	305907	466890	1.00971e+06	459187	71838	598437	784943	285593	183690	496620	879127	415267	271613	331710	C01234	ko00270,ko01100,ko01110
Lmgn000219	Succinic semialdehyde	Organic acids	Organic acids	13616.7	34865	38760.7	27396.3	20632	29083.3	34654.3	53887.7	19128	12180.3	46216.7	31416.3	19689.7	62605.3	C00232	ko00250,ko00350,ko00650,ko00750,ko00760,ko01100,ko01200
pme3017	2-Aminoisobutyric acid	Organic acids	Organic acids	1702100	7.49753e+06	4.21383e+06	3.02613e+06	4647600	5.89353e+06	15828000	2593300	3101000	4991300	2.12857e+06	5.25117e+06	8436100	2.45717e+06	C03665	--
pme3011	γ-Aminobutyric acid	Organic acids	Organic acids	587420	4.86347e+06	982703	2606400	143140	589920	442587	461163	108770	1957700	742543	238480	243550	336150	C00334	ko00250,ko00330,ko00410,ko00650,ko00760,ko01100
ML10172161	Hydroxypyruvic acid*	Organic acids	Organic acids	9	52428	243827	27233.7	9	91258	78061.7	32904.7	9	46935	124200	35882.7	40661.3	44938.3	C00168	ko00260,ko00630,ko01100,ko01110,ko01200
Lmbn000193	Tartronate semialdehyde*	Organic acids	Organic acids	6294.9	57979	257073	31579.7	2585.93	95873	76966	32330.7	12464.2	45864.7	149487	33488	35941	43596.3	C01146	ko00053,ko00630,ko01100
mws0576	3-Hydroxybutyric acid	Organic acids	Organic acids	102788	707173	3.96553e+06	431077	125560	966027	750247	507557	175793	592347	2467200	482937	568243	663330	C01089	ko00072,ko00650,ko01100
pme1975	Malonic acid	Organic acids	Organic acids	153057	888027	4884700	574920	166727	1.19627e+06	964020	611800	206980	730127	3198100	603390	720190	822850	C00383	ko00061,ko00240,ko00410,ko01100,ko01212
pme0048	2-Aminoethanesulfinic acid	Organic acids	Organic acids	1589.07	2549.17	8418.5	25610	4866.83	24158	11197.1	13574	4872.27	33383.7	6623.67	23917.3	5854.67	7043.83	C00519	ko00430,ko01100
mws0376	Fumaric acid	Organic acids	Organic acids	530420	291903	535173	328453	745967	356670	448710	510343	568030	365813	583337	540427	803907	533277	C00122	ko00020,ko00190,ko00220,ko00250,ko00350,ko00360,ko00620,ko00650,ko00760,ko01100,ko01110,ko01200
mws0192	Succinic acid*	Organic acids	Organic acids	4314600	4.21307e+07	27698000	5.33137e+06	7.79093e+06	3.31123e+07	2.36023e+07	3.47173e+07	8216200	3.14847e+07	25264000	5.74167e+06	32092000	2.86827e+07	C00042	ko00020,ko00190,ko00250,ko00310,ko00350,ko00360,ko00620,ko00630,ko00640,ko00650,ko00760,ko00920,ko01100,ko01110,ko01200
mws0470	Methylmalonic acid*	Organic acids	Organic acids	4.30987e+06	4.33303e+07	2.77087e+07	5.29983e+06	7717900	31675000	24186000	3.42947e+07	8438900	3.09517e+07	24481000	5.28653e+06	3.24513e+07	2.97297e+07	C02170	ko00240,ko00280,ko00640,ko01100
pme1730	D-Erythronolactone	Organic acids	Organic acids	210747	1.87047e+06	849257	886910	191390	953140	1202600	930580	200540	574340	975863	503717	698793	825143	--	--
mws0147	β-Hydroxyisovaleric acid	Organic acids	Organic acids	73313	144223	457607	152673	84059.7	122840	152877	157873	82299	132743	324587	187627	127010	164273	C20827	ko00280,ko01100
pme3096	Aminomalonic acid	Organic acids	Organic acids	158873	1.72007e+06	1.03268e+06	192817	247160	1220800	858243	1.34257e+06	298903	1.18783e+06	890987	182080	1.26497e+06	1050520	C00872	--
pme1216	2-Picolinic acid	Organic acids	Organic acids	316757	168233	366470	292737	497810	1.82037e+06	1.63963e+06	1138100	463347	95170	277407	636830	408403	664547	C10164	ko00380,ko01100
mws0236	2-Aminoethanesulfonic acid	Organic acids	Organic acids	9	27144.7	91148.3	16207	9	12022.7	6852.17	9442.33	9	27154.7	27540.7	9993.17	11704.4	16352.7	C00245	ko00430,ko00920,ko01100,ko02010
MWSmce448	Imidazol-1-yl-acetic acid*	Organic acids	Organic acids	724763	495057	429670	680593	598017	436470	485483	734420	567880	392350	569977	577017	539713	626193	--	--
MWSmce118	Imidazole-4-Acetic Acid*	Organic acids	Organic acids	771773	505993	457383	639933	815463	510103	580687	961190	689323	464227	496907	555007	517537	769923	C02835	ko00340,ko01100
MWS0811	DL-Pipecolic Acid	Organic acids	Organic acids	1320400	4.69077e+06	5.72397e+06	1135410	2.17067e+06	4957300	1.23877e+07	2044500	2.16843e+06	1608500	1.36963e+06	856840	2.01457e+06	1411900	C00408	ko00310,ko00960,ko01100,ko01110
Zmgn000217	Methylenesuccinic acid	Organic acids	Organic acids	52311.3	36526.7	49228.3	41272.7	36139.7	115223	101378	64308	55649.3	56427.3	90349.7	104055	80997.7	61333.7	C00490	ko00660,ko01100
Zmpn000638	3-Guanidinopropionic acid	Organic acids	Organic acids	25472	29094.7	161680	41146.7	36339.7	56632.3	53614.3	38361.3	26648.3	35840.3	96893	58929.3	22412.3	24300.7	C03065	--
pme0274	6-Aminocaproic acid	Organic acids	Organic acids	9.49727e+06	3.49407e+07	38025000	3.17107e+07	1.01449e+07	29261000	32676000	6.49957e+06	20693000	12776000	29795000	32011000	9718400	1.53193e+07	C02378	ko01100
Lmbn001288	2-Hydroxy-2-methyl-3-oxobutanoic acid	Organic acids	Organic acids	156417	196327	339803	207830	282860	871860	991773	410693	197507	256497	515630	303860	661623	614193	C06010	ko00290,ko00650,ko00660,ko00770,ko01100,ko01110,ko01210,ko01230
mws0473	2-Methylsuccinic acid*	Organic acids	Organic acids	1.24347e+06	1.54317e+06	2.71083e+06	1624900	2.40047e+06	7202000	8.06587e+06	3.24963e+06	1733900	2.15303e+06	4.18033e+06	2.49937e+06	5293600	4950700	--	--
Lmmn002164	Monomethyl succinate*	Organic acids	Organic acids	134230	178690	314633	180623	255373	779773	873047	357547	181560	249360	471027	281783	601407	550150	--	--
pme0243	Glutaric acid	Organic acids	Organic acids	165893	1.00533e+06	3.17497e+06	448753	77614.7	767147	1.25537e+06	976497	159817	601903	1617500	539007	1.10423e+06	1.33167e+06	C00489	ko00071,ko00310,ko01100
pme3034	Ethylmalonic acid	Organic acids	Organic acids	9	39559.7	121563	17492.7	9	33500.7	44288.7	38476.3	9	17435.3	61821.3	19486.3	39615.7	41006.3	--	--
Lmmn000806	Dimethylmalonic acid*	Organic acids	Organic acids	140397	164220	296273	185600	254283	792153	899150	360693	183050	247970	483063	264917	581327	536980	--	--
Lmgn000160	3-Ureidopropionic Acid	Organic acids	Organic acids	86793.3	46394.3	120437	203340	22453	144163	126967	284770	74952.7	31863.3	56355.7	50248.3	49001.3	468753	C02642	ko00240,ko00410,ko00770,ko01100
mws0972	6-Hydroxyhexanoic acid	Organic acids	Organic acids	9	81733.3	145763	7403.33	9	9	9	1938.97	9	5142.33	31180.7	9	9	2235.97	C06103	--
MWS1882	Iminodiacetic acid	Organic acids	Organic acids	384417	62045	609973	846007	96079.3	1.45763e+06	1599100	480840	199090	434530	520497	1164600	214193	322820	C19911	--
MWS1709	D-Malic acid	Organic acids	Organic acids	67539000	3.10263e+07	4.21447e+07	3.75877e+07	9.07207e+07	4.78193e+07	3.65813e+07	3.72913e+07	65395000	3.52967e+07	3.64523e+07	3.75717e+07	5.00653e+07	39234000	C00497	ko00650,ko01100
mws0275	L-Malic acid*	Organic acids	Organic acids	3.30063e+06	1.53077e+06	2.02227e+06	1855600	4.37927e+06	2250900	2.10683e+06	2.14477e+06	3.74627e+06	2.07753e+06	2272000	2576000	3635600	2.38247e+06	C00149	ko00020,ko00620,ko00630,ko00710,ko01100,ko01110,ko01200
Lmbn000198	3-Dehydro-L-Threonic Acid*	Organic acids	Organic acids	3.08107e+06	1.38663e+06	1.88763e+06	1.64733e+06	4.17023e+06	1984700	1.95453e+06	1.99557e+06	3.48027e+06	1.97743e+06	2.15417e+06	2.35633e+06	3.38313e+06	2.09477e+06	C03064	ko00053,ko01100
Zmgn000503	2,3-Dihydroxy-3-Methylbutanoic Acid	Organic acids	Organic acids	2.85197e+06	1295300	2197400	1.66147e+06	3882400	1.53473e+06	1.81623e+06	2425900	3083600	1853200	2.87783e+06	2.91203e+06	4029000	2834900	C04039	--
mws0336	Urocanic acid	Organic acids	Organic acids	486223	716517	669180	814257	432490	697173	695623	1.45637e+06	643287	1.21133e+06	821170	876097	675720	1.28877e+06	C00785	ko00340,ko01100
pme3207	Muconic acid	Organic acids	Organic acids	168203	160060	298180	235767	71796.3	176393	184773	200233	50660	424647	357987	104202	161013	246643	C02480	ko01100
Rfmb320	1-Methylpiperidine-2-carboxylic acid	Organic acids	Organic acids	1061390	2.44907e+06	1.08887e+07	1152700	988100	1705000	214960	610160	642373	2.12223e+06	2866200	978720	364423	1296200	--	--
mws0851	Valproic Acid	Organic acids	Organic acids	1169800	948843	1.65457e+06	1568200	1.40387e+06	1.53997e+06	915617	2.61043e+06	1.13193e+06	1.26283e+06	1.85953e+06	988647	1.13053e+06	2.52037e+06	--	--
pme0295	4-Acetamidobutyric acid	Organic acids	Organic acids	77847.7	646777	671347	226090	45709.3	77181.7	257173	239640	29868.3	388990	118807	44258.3	480857	197443	C02946	ko00330,ko01100
mws0567	4-Guanidinobutyric acid	Organic acids	Organic acids	2.82893e+06	2.32153e+06	1.47547e+06	2.65167e+06	1.24703e+06	1.02362e+06	2414700	928463	1.17873e+06	888583	738780	851577	1.93897e+06	1.08974e+06	C01035	ko00330,ko01100
pme2380	α-Ketoglutaric acid	Organic acids	Organic acids	402597	17853	1296300	361283	310843	952867	27066	141886	370697	21165.3	1.65377e+06	813687	3864.33	15512.7	C00026	ko00020,ko00040,ko00053,ko00220,ko00250,ko00300,ko00310,ko00340,ko00430,ko00630,ko00650,ko00660,ko01100,ko01110,ko01200,ko01210,ko01230
mws0924	2-Methylglutaric acid*	Organic acids	Organic acids	292517	904820	1.61513e+06	701760	243080	898173	1590000	732420	239723	1037810	1221700	613730	1.23257e+06	756803	--	--
Lmbn001609	2-Acetyl-2-Hydroxybutanoic Acid	Organic acids	Organic acids	29457.7	129420	220967	72749.7	9532.07	66910	114517	66892	18066	148270	114180	60886.3	120407	48391.7	C06006	ko00290,ko01100,ko01110,ko01210,ko01230
mws0208	Adipic Acid*	Organic acids	Organic acids	297473	1.04227e+06	1711900	818930	279113	1048400	1.84123e+06	846643	300227	1258400	1378800	686863	1439000	894243	C06104	ko01100
Wmzn000227	2,2-Dimethylsuccinic acid	Organic acids	Organic acids	11326	2377.93	193713	2767.33	12916.3	113950	158953	10443.5	45175.7	1943.33	31462.7	14053	10379.1	3603.67	--	--
Lmbn000216	3-Methylmalic acid*	Organic acids	Organic acids	330020	474770	539433	335480	214383	676347	920563	223927	335623	548410	469660	528370	1.16517e+06	536523	C06032	ko00290,ko00660,ko01100,ko01210,ko01230
Zmyn000247	2-Hydroxyglutaric Acid*	Organic acids	Organic acids	330083	420177	503897	326253	164313	700460	954243	221657	277867	539697	479730	569570	1088800	465043	C03196	ko00310,ko01100
pmb2826	L-Citramalic acid	Organic acids	Organic acids	469713	762213	913507	484913	263990	1.19923e+06	1.84517e+06	341317	503740	1.00705e+06	797043	898117	2522600	1005000	C02614	ko00660,ko01100
MWS3036	3-Hydroxyglutaric acid	Organic acids	Organic acids	96270.7	258173	280677	143213	52065.7	162527	397080	100104	44109	272780	307870	216900	400130	251160	--	--
pme3154	Mevalonic acid	Organic acids	Organic acids	381987	658003	470197	386567	230270	682903	567100	667140	525643	459707	340697	526107	457813	668883	C00418	ko00900,ko01100,ko01110
mws0262	L-Tartaric acid	Organic acids	Organic acids	161357	802317	1.02567e+06	259883	121480	259457	239433	183737	101672	338853	835903	230930	135407	171530	C00898	ko00630,ko01100
pmf0420	Benzyl acetate	Organic acids	Organic acids	150037	82894	81872.7	82139	181067	230790	238173	147760	203727	116656	77693.7	93971.3	136873	101503	C15513	--
MWS1962	cis-Citral	Organic acids	Organic acids	78414.3	67761.7	73715.3	53223.3	94840.3	45598	58516.7	65203	93099	90121	93745.7	72286	106197	94885.7	C09847	ko01110
mws2124	2-Phosphoglycolate	Organic acids	Organic acids	66635	39535	53378.7	63073.7	49606	59578.3	62736.3	54974.3	49016.7	71767.3	34787.3	54431	54659	75477.3	--	--
Lmbn001467	5-Acetamidopentanoic Acid	Organic acids	Organic acids	34645.3	77000.3	829123	39619.3	37597.7	49536	30267	11963.3	38775.3	62912	314303	62142.3	1600.37	11929.5	C03087	ko00310,ko01100
Zmjn001813	Pimelic acid*	Organic acids	Organic acids	9	22518.7	233833	5472.27	9	6581.17	7304.67	4249.67	9	31921.7	52709.7	11685.7	10701	1465.83	C02656	ko00780,ko01100
Lmbn002072	2-Propylsuccinic acid*	Organic acids	Organic acids	9	20537.7	190007	8440.33	2164	2191.27	4560.77	7716.23	9	21727.3	46696.3	10955.1	6057.33	2581.23	C16657	--
pme2761	4-Hydroxy-2-oxoglutaric acid	Organic acids	Organic acids	128970	474680	595753	241707	164237	194373	359273	173873	223887	231843	375043	130830	227157	116800	C01127	ko00630,ko01100
mws0159	Phenylpyruvic acid	Organic acids	Organic acids	274537	116743	667750	220793	490930	806587	94559.3	374477	505327	63931.3	686957	178030	374927	334913	C00166	ko00360,ko00400,ko00960,ko01100,ko01110,ko01210,ko01230
mws0344	D-Xylonic acid	Organic acids	Organic acids	11311000	5.41383e+06	8440400	9.01803e+06	1.16107e+07	9.24437e+06	6349600	4.25117e+06	1.37803e+07	5.66617e+06	4639700	1.43773e+07	4.90833e+06	7468600	C00502	ko00040,ko01100
mws2125	Phosphoenolpyruvate	Organic acids	Organic acids	160477	190997	592030	599033	120947	804933	479517	973403	111487	183523	942297	322897	413783	961220	C00074	ko00010,ko00020,ko00400,ko00440,ko00620,ko00710,ko00998,ko01100,ko01110,ko01200,ko01230
pme3186	DL-Glyceraldehyde-3-phosphate	Organic acids	Organic acids	726593	862140	771480	1.27377e+06	499960	859940	1.45637e+06	1.62733e+06	422573	1220000	921010	712507	700530	1.17333e+06	C00661	--
Hmln008318	8-Methyl-6-nonenoic acid	Organic acids	Organic acids	4796.43	1678.7	8517.13	5898.83	5099.3	3297.53	1031.33	11111.7	3801.87	3617.7	7519.2	2653.7	3203.47	12530	C18202	ko00998,ko01100,ko01110
ML10176345	3-Dehydroshikimic acid	Organic acids	Organic acids	871767	3.55107e+06	9688100	1903200	379343	1.78557e+06	3.47873e+06	3.18673e+06	813507	3.08783e+06	3.40217e+06	1.69493e+06	3.05327e+06	3172900	C02637	ko00400,ko01100,ko01110,ko01230
pme3009	Trans-Citridic acid	Organic acids	Organic acids	1.55317e+06	2162900	1.90343e+06	1392000	1.42667e+06	989257	1.03656e+06	1.57457e+06	1607300	1.13903e+06	1614400	1.13292e+06	1.96303e+06	1.42153e+06	C02341	ko00660,ko01100
mws0154	Shikimic acid	Organic acids	Organic acids	1443600	2.68197e+06	2.70753e+06	2.53333e+06	1.43633e+06	2144100	2319100	3.36623e+06	1976400	2.76643e+06	2554100	2.17673e+06	2.18073e+06	3.36553e+06	C00493	ko00400,ko01100,ko01110,ko01230
pmb3101	2-Isopropylmalic Acid	Organic acids	Organic acids	36266.7	308887	853847	75691.7	22783.7	264150	351253	52023	39018.3	174677	494950	107023	413737	108647	C02504	ko00290,ko00620,ko01100,ko01110,ko01210,ko01230
Lmbn001754	3-Isopropylmalic Acid*	Organic acids	Organic acids	68806	550157	1.64147e+06	142997	41367.7	582620	733737	103784	73570.7	439130	906603	230083	778460	195717	C04411	ko00290,ko01100,ko01110,ko01210,ko01230
Zmgn001448	2-Propylmalic Acid*	Organic acids	Organic acids	64193	578593	1.63207e+06	141953	48240.7	548750	738113	99838.7	58489.3	424657	891033	222063	870513	194017	C05994	ko00620
MWSmce220	D-Glucono-1,5-lactone	Organic acids	Organic acids	281647	941557	485673	481367	456190	1250400	1.24223e+06	582123	372903	645970	664363	352137	1.12857e+06	770113	C00198	ko00030,ko01100,ko01110,ko01200
Lmgn000242	4,5,6-Trihydroxy-2-oxohexanoic acid	Organic acids	Organic acids	42817.7	21660.7	40184.7	25211	67608.3	39958.7	30524.7	23013.3	124720	22305	38013.3	40431.3	22659	25663	C01216	ko00052,ko01100
MWS4396	1-Hydroxy-2-Naphthoic Acid	Organic acids	Organic acids	7563.93	11293.6	1162.8	8687.67	9	3524.03	15251	20711.3	2090.63	827.6	9	6029.1	31129.7	12026	C03203	ko01100
mws0237	Azelaic acid	Organic acids	Organic acids	478663	1.28183e+06	6.99363e+06	330543	611563	763627	705453	617157	520037	463547	1781600	552773	496650	518933	C08261	--
pme0278	2,6-Diaminooimelic acid	Organic acids	Organic acids	33939.3	122530	375287	49872	30241.3	54810.7	21424.3	51600.3	27395	50522.3	397760	37007	33277	48368	C00666	ko00300,ko01100,ko01110,ko01230
Zmyn000453	Isocitric Acid	Organic acids	Organic acids	12546000	1.01439e+07	9.64283e+06	1.09447e+07	6.49803e+06	1.26933e+07	1.34463e+07	5.82587e+06	9.44237e+06	13574000	10775000	15373000	12693000	7.92747e+06	C00311	ko00020,ko00630,ko01100,ko01110,ko01200,ko01210,ko01230
mws0281	Citric Acid	Organic acids	Organic acids	2.64573e+07	2.19717e+07	17285000	2.16867e+07	14968000	3.09877e+07	30160000	1.36613e+07	20805000	3.22097e+07	1.93883e+07	3.09693e+07	2.65827e+07	1.65517e+07	C00158	ko00020,ko00250,ko00630,ko01100,ko01110,ko01200,ko01210,ko01230
mws0277	Quinic Acid	Organic acids	Organic acids	1.35487e+06	1.16417e+06	1.31447e+06	959710	862163	1214800	1376100	660437	1162400	1.33263e+06	1209500	1.34923e+06	1293100	876157	C00296	ko00400,ko01100
mws1189	D-Galacturonic acid*	Organic acids	Organic acids	384913	1788300	7.59967e+06	626270	236353	545400	204830	554153	398017	696633	1281300	429740	123360	216737	C00333	ko00040,ko00053,ko00520,ko01100,ko02010
MWSslk155	4-Hydroxy-3-methoxymandelate	Organic acids	Organic acids	17423.3	2442.47	9	9	23870.7	35293.7	8220.33	12469.7	14267.7	5532.83	4100.87	7000.27	9	5710.03	C05584	ko00350,ko01100
Zmtn001464	4,8-Dihydroxyquinoline-2-carboxylic acid	Organic acids	Organic acids	399003	318820	1.13777e+06	220930	576060	688810	298063	340143	390157	202107	407627	201110	154017	264330	C02470	ko00380
pme1654	Jasmonic acid	Organic acids	Organic acids	1.24213e+06	292867	2185800	166483	1.03627e+06	1003400	889933	2.96183e+06	1.00934e+06	62448.3	2.94523e+06	109470	1646600	2293900	C08491	ko00592,ko01100,ko01110,ko04075
Lmmn003323	2-Hydroxyhexadecanoic acid	Organic acids	Organic acids	53730	654577	2635200	82166.7	32592	22729.7	72898	37496.7	37075.7	918163	1.36007e+06	33434.7	140128	129280	--	--
pmb2657	Argininosuccinic acid	Organic acids	Organic acids	300847	387137	338733	215090	302647	229277	811963	279487	384760	498843	472537	289197	396713	278637	C03406	ko00220,ko00250,ko01100,ko01110,ko01230
MWS5175	Cyclohexanecarboxylic acid	Organic acids	Organic acids	9	84638	88305	6164.13	9	1270.87	9	9	9	27597	36703.3	9	871.633	2964.37	C09822	ko01100
Lmsn015919	Phytic acid	Organic acids	Organic acids	57825.3	30454	19694.7	42675	17791	16455.3	24916	13430.3	23793	27556	14448.7	22318.3	45076.3	15478.3	C01204	ko00562,ko01100,ko04070
pmp001086	5-Hydroxymethylfurfural	Others	Others	696533	432583	450333	692443	614193	338200	403433	780770	613673	360610	510220	436520	277540	629650	C11101	--
Zmdp000376	4-Guanidinobutanal	Others	Others	6.80027e+06	1.62127e+07	31281000	5.65873e+06	8413700	2.51073e+07	4.61853e+07	7.18103e+06	10286300	6.41533e+06	8.22333e+06	4.53023e+06	7.05963e+06	5268600	--	--
MWSslk225	1-Indanone	Others	Others	29819.3	47904.3	55158.7	44765.3	88364	102840	66637	37017	154510	110502	60506.3	151663	79459	88010	C01504	--
MWSslk226	Benzylacetone	Others	Others	9	14513.7	9	9	11883	21304.7	37543	9	9	170983	84469.7	22993.7	47738.7	21681.7	--	--
MWSCX017	4-hydroxyphenyl acrylaldehyde	Others	Others	111983	373413	368250	174363	4843.67	65602.7	208520	80154.7	9	188463	533010	84999.3	147907	101353	--	--
Lmmn004032	Cis-Jasmone	Others	Others	28379.7	34877	69555.7	53761.3	95241	96599.7	11820.7	31584	25513.3	43998	409517	49147	14188	44982.3	C08490	--
pmf0367	5,7-Dihydroxychromone	Others	Others	4020.8	8399.3	61531	5662.13	9	13767	9	9	9	16950.7	16104.3	6706.37	1437.87	9	C09001	--
MWS1939	9-Fluorenone	Others	Others	4355.27	2819.17	5581.43	5942.6	2046.97	2675.07	9	7513.67	3998.67	3643.77	5653	3725.57	2942.77	7994.3	C06712	ko01100
MWSmce250	3-Butylidenephthalide	Others	Others	3685.73	2647.67	4773.97	4735.17	2415.83	2833.63	9	6694.53	3348.77	3332.3	6509.97	2834.63	9	8416.57	C16924	--
MWS1844	2-Pentyl-3-phenyl-2-propenal	Others	Others	6710.17	9216.67	13486.6	6890.67	5132.2	5163.77	6269.47	8441.2	8467	6992.5	10806.2	6146.07	10066.4	10103.6	C12288	--
Hmyp002656	Methyl dioxindole-3-acetate	Others	Others	386847	69174.7	108631	141640	339067	177637	50472.7	82627.7	347393	65758.3	94548.7	183490	46435	84827	--	--
MWS20159	Phenyl-β-D-glucopyranoside	Others	Others	56028.7	582440	648123	122407	4631	29934.3	24097.3	9341	14330.7	239093	626203	31609.7	39656.3	28594.3	--	--
MWSmce675	α-Arbutin	Others	Others	131153	362570	359230	224977	609373	485170	281503	467607	316847	333110	180030	124730	141677	215340	--	--
mws1038	Pantetheine	Others	Others	28313.7	56747	136310	61084.3	26051.3	50460.7	85120.3	37010.7	29480.7	69310.3	67150.3	67490.7	93437.7	34627	C00831	ko00332,ko00770,ko01110
Lmbp010382	6-Methoxy-2-(2-phenylethyl)chromone	Others	Others	11700.7	11895.7	14699.7	15483	17249	17160.7	14596	10351.5	10025	16061.7	14990	13168	13233	12520	--	--
Lmcp005230	6-Hydroxy-2-[2-(4-hydroxyphenyl)ethyl]chromone	Others	Others	5318.3	16248.3	9757.47	17152.3	7553.03	48041.3	12761.2	33258	11736.8	8866.07	7294.47	26520.3	13490	15822	--	--
Hmyp002315	3,5,7,4'-Tetrahydroxy-Coumaronochromone	Others	Others	581493	2.73353e+06	2459200	951713	312403	289807	549950	1.01403e+06	384560	2.32703e+06	1960000	623000	778080	959097	--	--
Lmmp004382	3-Oxo-α-ionol-β-D-glucoside	Others	Others	560247	80978	213790	449907	695007	755210	50230.7	145837	779803	84420.7	214577	475493	14468	488223	--	--
Smhn002274	Blumenol C glucoside	Others	Others	2.86297e+06	359920	688220	1013720	1.47887e+06	590567	154013	233693	659517	92163	121993	439767	102309	575247	--	--
Lmmp003215	Icariside B2	Others	Others	136960	100437	185743	257663	120707	220637	9	57813.3	184690	98038.3	185343	170163	38769.7	125553	--	--
pmn001423	Roseoside	Others	Others	100539	20477	28200.3	69950.3	163963	62342	9	27746.7	150100	2060	8564.33	74919	10414	51215.3	--	--
Hmmp003004	Vogeloside	Others	Others	152407	181653	356813	174260	229260	145527	76782	177653	49903	54521.7	101859	38829	20694.7	34330.7	--	--
Lmmn002793	Iriflophenone-3-C-glucoside	Others	Others	2684100	918803	265467	2.26573e+06	3.77783e+06	3661700	8.82887e+06	6.41073e+06	779133	40180.3	224400	679680	5869200	2.30793e+06	--	--
Lmmn002397	Maclurin-3-C-glucoside	Others	Others	8369900	9691500	4.97947e+06	1.10873e+07	4990000	4.06923e+06	7.19883e+06	1.50623e+07	9.16197e+06	1.00342e+06	2.16823e+06	7.90657e+06	1.61573e+07	1.49927e+07	--	--
Zmyp009944	myricadiol	Others	Others	669727	233836	9	678560	519427	550340	319253	97366.7	557946	237079	13693.7	755193	49964.3	184890	--	--
Hmcn000773	6'-O-Glucosylaucubin	Others	Others	31276	9574.7	30559	23971.7	38207.7	52114	99847.3	37928	44881.3	6727.1	38895	33694	23888	46545	--	--
Hmln003754	Icariside E5	Others	Others	481880	278880	418473	331767	709893	247510	29526.3	310960	585400	48792.7	98519	158640	41269.7	348583	--	--
Lmmn004066	Iriflophenone-3-C-(6-O-p-hydroxybenzoyl)glucoside	Others	Others	806483	9344.17	3526	323397	2.21243e+06	1620200	319683	2.59147e+06	851743	9	9	257650	157833	449697	--	--
pmp001282	Propyl 2-(trimethylammonio)ethyl phosphate	Others	Others	261623	792733	1.18382e+06	434700	114136	177470	477373	120027	163917	725200	404483	238400	209367	120890	--	--
Lmmn003618	Maclurin-3-C-(6''-p-Hydroxybenzoyl)Glucoside	Others	Others	1472800	58836	20477	1.14693e+06	1.56757e+06	1.20963e+06	74985.3	1271000	2.05687e+06	9	9	1217600	459967	1272700	--	--
Lmmn004526	Maclurin-3-C-(2''-P-Hydroxybenzoyl-6''-Galloyl)Glucoside	Others	Others	155273	4499.77	9	26958	206090	65475	9	67368	203277	9	9	24503.7	9	53003	--	--
Lmmn004174	Maclurin-3-C-(2''-Galloyl-6''-P-Hydroxybenzoyl)Glucoside	Others	Others	4.94287e+06	264790	140380	1.43317e+06	4598400	2.11687e+06	128433	2.39017e+06	7.10773e+06	2485.67	13281.7	1.81677e+06	435503	3328200	--	--
Lmmn003541	Iriflophenone-3-C-(2'',6''-Di-O-Galloyl)Glucoside	Others	Others	24896000	2.09107e+07	11915000	1.15197e+07	49142000	3.89383e+07	4.33383e+07	4.61287e+07	2.33837e+07	1.61117e+06	1035400	1.42987e+07	2.63993e+07	3.60227e+07	--	--
Lmmn103748	Maclurin-3-C-(2'',3'',6''-Trigalloyl)glucoside	Others	Others	4896900	8.08143e+06	3921600	7377500	1801200	2.70627e+06	2.38183e+06	1.19323e+06	5.52733e+06	493507	333037	8.40773e+06	8.28687e+06	5.06513e+06	--	--
mws0120	Choline Alfoscerate	Lipids	PC	476153	683987	753473	980870	374897	785903	235970	926030	357127	701103	571887	526107	421963	693977	C00670	ko00564,ko00565
Lmgp000796	4-Hydroxymandelonitrile	Alkaloids	Phenolamine	1.43727e+06	693667	1.06217e+07	454263	2217100	1448800	7.32553e+06	1302700	9488800	727497	7.43203e+06	1587900	2.98967e+06	2.09837e+06	C00650	--
Hmcp009963	Candicine	Alkaloids	Phenolamine	385883	134033	577843	404667	271483	262190	73648.3	718767	302203	345897	627793	258043	277343	790890	C10575	--
MWStz070	N-(2-Hydroxy-4-methoxyphenyl)acetamide	Alkaloids	Phenolamine	2.84337e+06	1.06963e+07	6958400	1.50627e+07	9.42207e+06	1.12613e+07	5873100	1.86447e+06	1.14967e+07	7108600	2819400	5842900	1854800	5.06753e+06	--	--
Lmlp003161	N-Feruloylputrescine	Alkaloids	Phenolamine	9	2757.1	9	9	218833	220477	80976.3	106267	8319	9	9	13372.3	9	9	C10497	ko00330,ko01100
pmb0496	N-Feruloylagmatine	Alkaloids	Phenolamine	93038	4168.67	4417.17	27095.3	159793	78799.3	141107	54999.7	178437	9	9	53754.7	46017.3	22232	C18325	ko00330,ko01100
pmp001248	Caffeoylcholine-4-O-glucoside	Alkaloids	Phenolamine	18667.3	207150	155035	77163.3	9	20144	53151.7	30014.3	3358.67	103794	94395.7	51407	58428	16787.3	--	--
pma0702	N1,N8-Bis(sinapoyl)spermidine	Alkaloids	Phenolamine	4561100	1.11951e+06	1087950	1.82477e+06	6707200	2.56703e+06	677797	920293	3.75173e+06	648297	494713	1350700	304343	505813	C21170	--
pmb0492	N',N'',N'''-p-Coumaroyl-cinnamoyl-caffeoyl spermidine	Alkaloids	Phenolamine	29704.3	29655	65676	36133.7	28604	33501.3	36056.3	9414.97	54561.3	18416	31551.3	52316.3	40820.7	11045.8	--	--
pmb0069	Benzamide	Phenolic acids	Phenolic acids	138087	337920	9	398550	46985.7	239273	380343	110224	20936	93894.7	9	322727	311483	470153	C09815	--
mws0628	4-Hydroxybenzaldehyde	Phenolic acids	Phenolic acids	26753.3	90052	230970	39550.7	21627.7	46980	50183	89885	11425.2	86538	192497	29784.3	34333.3	125997	C00633	ko01100
mws1202	Guaiacol	Phenolic acids	Phenolic acids	9	4895.67	9	9	5335.43	10688.1	35675.7	4694.27	5406.07	41220	71753	9481.7	69392.3	18735.7	C15572	--
Lmyp003371	3,5-Dihydroxytoluene	Phenolic acids	Phenolic acids	27570.7	9	12202.6	14724.7	64928	22237.7	9	11154.3	115143	1977.13	9	45487.3	9	14041.7	C00727	--
MWSmce579	Trans-Cinnamaldehyde	Phenolic acids	Phenolic acids	9	9	24278	9	9	9	9	9	9	9	271373	9	9	110517	C00903	ko00940,ko01100,ko01110
MWSmce466	4'-Hydroxyacetophenone	Phenolic acids	Phenolic acids	22506.3	3704.33	12050.7	5969.17	9	9	15547.8	120043	28182	9	9	9	8974.33	36727	C10700	ko01100
mws1336	4-Aminobenzoic acid	Phenolic acids	Phenolic acids	86742.7	432277	180390	273463	22261.3	154517	271230	48986.3	22815.7	234057	139803	119923	228090	69055.7	C00568	ko00790,ko01100
Lmbn001981	2,5-Dihydroxybenzaldehyde*	Phenolic acids	Phenolic acids	66431.7	629247	1.93573e+06	43999	9	9	24338.3	9	9	78129.3	1272800	9	20870.7	73990.3	C05585	ko00350,ko01100
MWSCX016	p-hydroxybenzoic acid	Phenolic acids	Phenolic acids	9	20552.3	85073.7	17351.7	171433	72490.3	24365.3	95148.3	259570	36540.7	50631.3	136443	6834.33	51635	C00156	ko00130,ko00790,ko01100,ko01110
Hmgn001653	Protocatechualdehyde*	Phenolic acids	Phenolic acids	23995.3	248717	892307	9	9	9	9	9	9	14784.3	701750	9	9	20116.3	C16700	ko00950
Lmgn001670	Salicylic acid	Phenolic acids	Phenolic acids	10556.4	61667.3	263530	30731.7	18014.5	24196	9358.67	28948	14393.3	34890.3	84262	28933.3	2951	53448.3	C00805	ko00360,ko01100,ko01110,ko04075
pme2828	4-Nitrophenol	Phenolic acids	Phenolic acids	13297000	18397000	1.70647e+07	1.12757e+07	1.21013e+07	7.98543e+06	8.49683e+06	13302000	1.26817e+07	9.76107e+06	13370000	10837000	17652000	12366000	C00870	--
pmf0132	Coumalic acid	Phenolic acids	Phenolic acids	84234.7	6273.33	9	41181	104263	46305.3	29552.3	9	61028.3	9	9	37663.7	9	9	--	--
MWS2066	1-Naphthol	Phenolic acids	Phenolic acids	15283	8864.37	21796.7	15274.7	11797	17454.3	10354.2	26507.3	10357.3	11092.9	19120.3	11642	12716	24865.7	C11714	--
MWS1875	2-Naphthol	Phenolic acids	Phenolic acids	18440.3	10672.5	26394.3	18254.7	16542.7	20873.3	10710.6	30654	14226.3	11577	19968.7	14608	16136.3	32638.7	C11713	--
pmp001285	Phthalic anhydride	Phenolic acids	Phenolic acids	505553	725363	1365300	598573	461010	555783	463510	940520	758597	900687	1165900	720460	729350	1.36213e+06	--	--
MWS20194	Cinnamic acid	Phenolic acids	Phenolic acids	51321.3	748667	800357	21957.7	17859.7	26488	77798.3	264617	22913.3	15790.3	772533	20385	72860.3	83093	C00423	ko00130,ko00360,ko00940,ko00998,ko01100,ko01110
mws0921	p-Coumaryl alcohol	Phenolic acids	Phenolic acids	15376.7	136057	209653	25800.7	5681.27	24915	22614.3	35990.3	33974.7	224457	681190	12382.2	4864.33	153647	C02646	ko00940,ko01100,ko01110
MWSmce040	Isovanillin	Phenolic acids	Phenolic acids	129447	45263.3	168870	85376	199450	202497	59187.3	382910	103883	101691	621093	74555	208683	1.27847e+06	--	--
MWS3149	3-Methoxybenzoic acid	Phenolic acids	Phenolic acids	153597	138200	119340	147290	26163	69143.3	119250	106743	20327.3	109636	107237	85025.3	90635	102037	--	--
MWSmce363	2,5-Dihydroxyacetophenone	Phenolic acids	Phenolic acids	123777	69740	164810	63789.3	1.31923e+06	1.26897e+06	257867	796323	460387	69270.3	103850	139623	107490	165360	--	--
MWS1846	Phenoxyacetic acid	Phenolic acids	Phenolic acids	19146.7	4918.33	33236.7	8341.17	60670	38626.7	2567.73	171707	17195.7	3205.9	89419	4074.17	22522.3	423313	C02181	--
mws0458	Vanillin	Phenolic acids	Phenolic acids	71990.3	26141	47490.3	40269	65891.3	28949	9	69301.3	33822.3	12566.3	43965.3	23099.7	5341.67	68580	C00755	ko00998,ko01100,ko01110
pma0675	o-Anisic acid	Phenolic acids	Phenolic acids	23589	6081200	16297000	12792	31540.3	27197	22593	45969.3	5527	2.13673e+06	2.52757e+07	9	15771	123123	--	--
Hmbn002645	3,4-Dihydroxyacetophenone	Phenolic acids	Phenolic acids	13182.7	3452.07	6104.93	21002.7	8996.27	4973.67	10839.3	16328.7	8122.6	751.627	2636.93	4650.9	11244.1	19717.7	C10675	--
MWSmce713	3-(4-Hydroxyphenyl)-1-propanol	Phenolic acids	Phenolic acids	9	9	303533	9	9	9	9	9	212.833	9	16821.7	9	9	9	--	--
ML10177402	4-Aminosalicylic acid	Phenolic acids	Phenolic acids	9695.47	16805.3	20541.7	9	43419.3	19409.3	43116	28661	179757	30116.3	21160	34352.7	27421.3	27324	C02518	--
mws0183	3,4-Dihydroxybenzoic acid (Protocatechuic acid)*	Phenolic acids	Phenolic acids	404543	4134900	9.20047e+06	596157	279090	785193	2578200	1.29457e+06	425940	2.32197e+06	3887900	724787	1.18173e+06	1177500	C00230	ko01100,ko01110
mws0180	2,5-Dihydroxybenzoic acid; Gentisic Acid*	Phenolic acids	Phenolic acids	162503	1.68333e+06	3728600	205360	130903	290920	1.01934e+06	500870	164727	956200	1511500	276320	476263	505140	C00628	ko00350,ko01100
MWSmce264	Hydroxytyrosol	Phenolic acids	Phenolic acids	9	9	230010	3205.4	9	9	9	9	9	9	9	9	9	9	--	--
Lmqp008175	Methyl Cinnamate	Phenolic acids	Phenolic acids	5459.93	578560	670807	6760.4	9	6475.4	5910.73	11154.3	1619.63	9461.1	209410	7547.57	8138.97	7080.13	C06358	--
pmf0440	4-MethoxycinnaMaldehyde	Phenolic acids	Phenolic acids	63507.3	72507.3	71503	65913	59639	71041	82526.3	81642.7	60226	67523.7	75913	56528.3	83150.3	75023	C10475	--
pme1439	p-Coumaric acid	Phenolic acids	Phenolic acids	73761.3	376877	370570	184537	9	63672.3	159747	72549.7	9	176850	447557	93248	147853	98255.7	C00811	ko00130,ko00350,ko00940,ko00950,ko00998,ko01100,ko01110
Lmmn001643	2-Hydroxycinnamic acid	Phenolic acids	Phenolic acids	9	68007	324433	28942.3	3105.33	3828.67	9	12700	62291.3	15919.6	117190	9	9	20107	C01772	ko00360,ko00940,ko01100,ko01110
MWSCX015	(E)-3-(3,4-dihydroxyphenyl)acrylaldehyde	Phenolic acids	Phenolic acids	92154.3	747717	634617	325547	9	125037	284887	104090	9	320163	850677	214820	297940	144300	C10945	ko00940,ko01110
MWSmce248	3-Hydroxycinnamic Acid	Phenolic acids	Phenolic acids	9	62374.7	240397	22648	9	9	9	3521	9	9	88563.3	9	9	8561.33	C12621	ko00360,ko01100
pme3083	2-(Formylamino)benzoic acid	Phenolic acids	Phenolic acids	65570	150460	203870	33909.3	14636.3	15180.7	38734.3	42688.7	31917.7	26151	102058	12844.3	20288.3	35589	C05653	ko00380,ko01100
pme0282	Phthalic acid	Phenolic acids	Phenolic acids	60210.7	94272.7	164103	85838.3	62734	64502.3	80786	35215	62890	48107	162393	42920.7	49356.7	39875.7	C01606	ko01100,ko02010
pme0281	Terephthalic acid	Phenolic acids	Phenolic acids	825473	1.10518e+06	1.91903e+06	1.14447e+06	959803	743970	914987	535383	992170	498823	2138800	443460	686107	551313	C06337	ko01100
Lmgp002595	Acetovanillone	Phenolic acids	Phenolic acids	124597	84405.7	93013	180870	133030	338857	26086	134147	169373	122883	173010	111337	44284.7	158350	C11380	--
MWS1839	Ethylparaben	Phenolic acids	Phenolic acids	25677.3	25458	12312.3	11787.6	19141	12940.7	14024.3	15442	15373.7	10567	15046.3	14530	13908	16968	--	--
pmn001681	1-(4-Methoxyphenyl)-1-propanol	Phenolic acids	Phenolic acids	236167	288933	284427	275130	211320	183617	178207	356180	233580	344997	330933	256223	166127	333027	--	--
NK10253223	2-Amino-3-methoxybenzoic acid	Phenolic acids	Phenolic acids	70260.7	45630.7	129267	106929	33793.3	56020	77339.7	69623.7	34511	48995.7	126900	102283	132443	59813.3	C05831	ko00380
mws0028	Vanillic acid	Phenolic acids	Phenolic acids	9	37609	171540	1920.37	9	3075.33	1797.07	2066.6	9	2732	36653.7	9	9	7605.67	C06672	--
MWSmce501	Protocatechuic Acid Methyl Ester	Phenolic acids	Phenolic acids	270033	100394	384730	186097	357760	194720	90634.3	203367	320873	103208	147993	80690.7	71660	146710	--	--
Hmbp001276	Gallacetophenone	Phenolic acids	Phenolic acids	359170	275783	138183	284653	436843	586657	857123	1.93413e+06	1.09087e+06	668943	495400	945007	937213	1.59887e+06	--	--
pme1292	Homogentisic acid	Phenolic acids	Phenolic acids	117427	281717	388847	160760	108402	353223	173967	397833	107457	64833.3	264517	64009.3	416477	386577	C00544	ko00130,ko00350,ko01100
MWSmce490	2',4',6'-Trihydroxyacetophenone	Phenolic acids	Phenolic acids	21894.7	21927.7	19657.3	29559.3	9710.2	25141.3	43073	18837.3	17200	31462	19288.7	23814.3	39978.3	25827.3	C21895	--
Xmbp001692	2,4,6-Trihydroxybenzoic acid	Phenolic acids	Phenolic acids	20720000	2.72323e+07	2.33807e+07	1.45083e+07	2.76247e+06	13469000	3.92137e+07	23736000	1.06263e+07	1.03168e+07	40499000	31301000	6.06557e+07	2.70987e+07	--	--
mws1500	Ethyl cinnamate	Phenolic acids	Phenolic acids	4429.83	151430	12353	3871.7	771.1	845.267	9	5509.6	2005.13	948.033	10565.9	9	9	7246.43	C06359	--
mws0009	Coniferaldehyde	Phenolic acids	Phenolic acids	20369	22712.7	31076.3	17043	13760.2	14818.3	11395.3	11747.1	11134.1	16696	18910.3	14591.3	12066.2	16621.3	C02666	ko00940,ko01100,ko01110
pmb2795	4-Methoxycinnamic acid*	Phenolic acids	Phenolic acids	286360	1.35633e+06	2.50327e+06	280373	285947	562953	331433	646880	272283	688563	1718000	569210	412620	291253	--	--
mws1200	Trans-4-Hydroxycinnamic Acid Methyl Ester	Phenolic acids	Phenolic acids	536487	2.49993e+06	4.46427e+06	542503	553833	1.06973e+06	649357	1.24147e+06	522130	1293500	3.13457e+06	1.06417e+06	791207	543603	--	--
mws1195	p-Coumaric acid methyl ester*	Phenolic acids	Phenolic acids	450313	2905000	5.08517e+06	516220	422207	941717	704607	1117450	446493	1.30663e+06	2.72663e+06	951787	944157	481963	--	--
mws2212	Caffeic acid	Phenolic acids	Phenolic acids	83569.7	2.08577e+06	1163200	814220	12980.3	38965.7	19527.3	64784.7	20787.7	307203	472643	27814.7	30970	120320	C01197	ko00940,ko01100,ko01110
MWSmce001	5-Acetylsalicylic acid	Phenolic acids	Phenolic acids	78170.3	52989	45409.7	59863	218383	126167	63996	262093	132937	74046.3	62418.3	97957.3	38011.7	203220	--	--
mws0093	Coniferyl alcohol	Phenolic acids	Phenolic acids	115373	110833	251883	29357.3	29749.7	42961.3	225467	92729.7	64763.7	26517.3	140513	65064	132320	153380	C00590	ko00940,ko00998,ko01100,ko01110
MWS2070	Propyl 4-hydroxybenzoate	Phenolic acids	Phenolic acids	2655.7	1341.67	2957.3	2298.73	2253.93	2242.13	9	3168.77	2327.67	964.7	1941.4	2060.13	1417.53	4052.4	--	--
Lmbn004847	4-Methoxyphenylpropionic acid	Phenolic acids	Phenolic acids	37780.7	29912.3	71341.7	8891.33	6619	9129.83	61838.7	30391	12680	8337.67	33511	19902.7	36497.3	40180	--	--
Hmcn006267	2,6-Dimethoxybenzoic acid	Phenolic acids	Phenolic acids	65094.7	24422	29522.7	27779	223870	307510	128693	51739	307780	111600	62645.3	101099	69557.7	76456.3	--	--
MWS5206	Hydroxyphenyllactic acid	Phenolic acids	Phenolic acids	4144.6	169353	103897	7304.8	650.7	6615	19674.3	10866.7	9	8368.7	23906	9	20432.7	13569.7	C03672	--
MWSmce455	Vanillic acid methyl ester	Phenolic acids	Phenolic acids	81815.7	28731.7	32217.3	28554.7	268877	355527	162043	70041.7	384193	130517	68527.7	132137	88128.7	96774	--	--
Hmtn001288	Methyl 2,4-dihydroxyphenylacetate	Phenolic acids	Phenolic acids	9	149040	78680.3	3450.67	2619.37	4574.93	15413.3	9244.5	703.8	4952.83	17201.7	9	13898.7	2071.77	--	--
MWSmce230	Methyl gallate	Phenolic acids	Phenolic acids	3640800	8504600	7932000	6529500	2381000	8218500	10592000	3.13063e+06	2.27157e+06	1.47693e+07	9821500	6634500	8.85857e+06	4.42267e+06	--	--
MWSslk083	4-Hydroxy-3,5-dimethoxybenzyl alcohol	Phenolic acids	Phenolic acids	402387	936993	913440	744107	267333	880970	1273800	373657	256677	1.57537e+06	1172300	765683	1.03485e+06	501057	--	--
MWSmce329	Antiarol; 3,4,5-Trimethoxyphenol	Phenolic acids	Phenolic acids	77994	295360	216460	276757	90985.3	201527	438223	154360	78861	550377	239220	287180	479953	224410	C10765	--
pme0422	Isoferulic Acid*	Phenolic acids	Phenolic acids	6051.67	49341.3	102613	15094.3	2861.5	9	9	10729	6769.83	9	9947.33	9	9	9	C10470	--
MWSslk097	Dimethyl phthalate	Phenolic acids	Phenolic acids	30376.7	26996	29948.3	33630.7	28410.7	27922.7	20001.7	53123.7	21954.3	28243	48641	23809.3	25578	49826.3	C11233	--
mws0014	Ferulic acid*	Phenolic acids	Phenolic acids	8206.43	49094	124613	14859.3	7292.83	2056.27	2918.4	14808.3	15004.7	3525.73	14031.3	9	9	4072.67	C01494	ko00940,ko01100,ko01110
MWSmce632	Vanillin acetate	Phenolic acids	Phenolic acids	12173	283380	1.78793e+06	26469.3	6017.87	14961.3	8683.73	10911.4	2246.97	45556	259587	48279.3	7422.13	19567	--	--
MWSmce577	(E)-Ethyl p-methoxycinnamate	Phenolic acids	Phenolic acids	133117	38253.7	219443	150553	97608	111498	31335.3	240687	95379.7	100805	203523	82435	98396.3	319820	--	--
Lmln010063	2,6-Di-tert-butylphenol*	Phenolic acids	Phenolic acids	70073	127400	199727	83520	88792	80367.3	119257	163137	118365	186957	214993	99874	162203	216187	--	--
Lmbn013410	2,4-Di-Tert-Butylphenol*	Phenolic acids	Phenolic acids	79915.7	137880	231093	91567.7	103840	84230.7	117807	163517	141840	207873	255070	105310	185083	249820	--	--
mws2184	Ethyl caffeate	Phenolic acids	Phenolic acids	9	84012.7	9	1174.77	9	9	9	9	9	5295.13	9	9	9	9	--	--
MWSmce083	Ferulic acid methyl ester	Phenolic acids	Phenolic acids	266783	2235400	2.05623e+06	427527	296230	788403	609563	1115700	486890	789360	415457	828110	537650	493107	--	--
pmb2620	3,4-Dimethoxycinnamic acid	Phenolic acids	Phenolic acids	155970	1.24833e+06	1.15803e+06	243077	169767	459700	331187	646020	276013	439150	232700	464283	296257	274627	--	--
pme3443	Sinapinaldehyde	Phenolic acids	Phenolic acids	33259	21543	33060	10445.7	81494.7	16253.3	6440.6	20208.3	77373	39778	27494	8443.53	9548.8	14779.3	C05610	ko00940,ko01100,ko01110
Lmbn004790	Methyl 3-(3-hydroxy-4-methoxyphenyl)propanoate	Phenolic acids	Phenolic acids	20373.3	10150.5	27755	10759.6	17401.3	12246.8	23395.3	36663	15745.3	15780.3	21261.7	21627.7	26168.3	35080.7	--	--
mws0853	Sinapyl alcohol	Phenolic acids	Phenolic acids	17260.7	10993.8	25071.3	9940.4	12434	11874	19053.3	38957	12265.1	13910.7	25074.7	19320	19309.7	25749.3	C02325	ko00940,ko01100,ko01110
Hmln002597	Sodium ferulate	Phenolic acids	Phenolic acids	63203.7	1673300	1762900	267970	17119	169117	35711	105535	55977.7	562403	512080	135443	39973.3	110713	--	--
MWS1743	alpha-hexylcinnamaldehyde	Phenolic acids	Phenolic acids	13761	190.973	9	10814.3	9999.83	9667.57	6344.37	3716.73	1053.77	9	9	425.267	9	9	--	--
MWSmce177	Ethyl ferulate	Phenolic acids	Phenolic acids	9	64091.7	16481.7	9	9	9	9	9	9	9	22804.7	9	9	9	--	--
mws2105	Benzyl salicylate	Phenolic acids	Phenolic acids	1146.53	3154.5	75489.3	919.167	9	9	9	21720.3	3602.73	9	77508	9	14001.7	194473	--	--
Lmlp002765	Stilbostemin B	Phenolic acids	Phenolic acids	87504.3	30908.3	47292.7	121813	55866	34957	64716.7	102819	52349	11621	23696.3	29749	88578	133503	--	--
Lmyn000160	Mucic acid Dimethyl Ester	Phenolic acids	Phenolic acids	2.65293e+06	6.97663e+06	4.26463e+06	5888600	3263800	4.79653e+06	5.27073e+06	3.77383e+06	3388800	9275100	5.49483e+06	5.55997e+06	6.09537e+06	6.26003e+06	--	--
pmn001669	Methyl sinapate	Phenolic acids	Phenolic acids	671.863	9	9	1410.23	5852.07	14597.7	9	15001.3	9656.87	9	252.257	4717.87	2466.63	3303.07	--	--
MWS1888	Phenyl-beta-D-glucopyranoside	Phenolic acids	Phenolic acids	39392.3	93237	70886.7	78254.7	35805.3	268707	28642.7	141917	47702	34635.7	48171	25174.3	45479.3	122623	C11611	--
mws1297	Benzyl glucoside	Phenolic acids	Phenolic acids	5836.27	39924	119457	12376.8	7035.5	13855	8071.17	13754.7	6225.1	24077.7	166413	8294.17	6787.17	21835.7	--	--
pme3472	Arbutin	Phenolic acids	Phenolic acids	173653	500900	445080	294440	777380	664613	386807	663867	409493	392710	231653	177220	209543	304647	C06186	ko00010
Lmxp011770	Diisobutyl phthalate*	Phenolic acids	Phenolic acids	1.36433e+07	18876000	3.47237e+07	1.63447e+07	1.38167e+07	15058000	1.40403e+07	2.67767e+07	2.18287e+07	2.41157e+07	3.21203e+07	2.12817e+07	2.15283e+07	3.47753e+07	C15205	--
Lmlp012720	Dibutyl phthalate*	Phenolic acids	Phenolic acids	1.36783e+07	1.90093e+07	3.52413e+07	15405000	1.35513e+07	1.46537e+07	15216000	25821000	22616000	2.44947e+07	3.19723e+07	2.07687e+07	2.11643e+07	3.60163e+07	C14214	--
MWSmce341	Butyl isobutyl phthalate	Phenolic acids	Phenolic acids	1.40737e+07	20500000	3.47403e+07	16324000	1.43963e+07	1.46463e+07	15097000	2.73983e+07	2.22923e+07	25128000	3.31327e+07	2.09413e+07	2.14353e+07	3.71267e+07	--	--
Lmyn001519	L-Malic acid-2-O-gallate	Phenolic acids	Phenolic acids	189117	1.44763e+06	669493	636847	106973	284050	603170	96967.7	147593	2061000	1.23367e+06	1.03753e+06	1003990	308533	--	--
pmn001511	3-Hydroxy-5-Methylphenol-1-O-Glucoside	Phenolic acids	Phenolic acids	22906.3	12647.7	3117.6	17022.7	87544.3	21662.3	9	22423.7	146280	7493.93	14129.3	50494	9	23379	--	--
mws1521	Salicin	Phenolic acids	Phenolic acids	328047	94787.7	133057	153853	411717	185483	37159.3	143053	311513	37445	148447	193827	51593	122570	C01451	ko00010
Lmyn003835	4-(3,4,5-Trihydroxybenzoxy)benzoic acid	Phenolic acids	Phenolic acids	3.39143e+07	11273800	8.28987e+06	2.49273e+07	3.46113e+07	2.43523e+07	5.04857e+06	22820000	3.38827e+07	5.46997e+06	8936000	32038000	7974300	15674000	--	--
mws2120	Brevifolin carboxylic acid	Phenolic acids	Phenolic acids	2275100	635960	8.56841e+06	1.56873e+06	2312300	1603400	310490	1.34147e+06	2.66407e+06	291600	463280	1922100	401097	1143900	--	--
Zmhn001358	4-O-Glucosyl-4-hydroxybenzoic acid	Phenolic acids	Phenolic acids	1.10487e+06	473680	2.33323e+06	816250	1.25287e+07	15255000	1.05607e+06	1.77303e+07	9.10333e+06	442127	3041400	3.68977e+06	647437	2444300	--	--
pmb3142	Salicylic acid-2-O-glucoside	Phenolic acids	Phenolic acids	802127	667350	1.83193e+06	790153	1.40743e+06	929960	189060	1.44113e+06	817670	244780	765263	637670	299120	688070	--	--
Lmsn002247	1-O-Salicyloyl-β-D-glucose	Phenolic acids	Phenolic acids	1.17487e+06	503787	2.36997e+06	841330	1.26023e+07	15760000	1.05477e+06	1.62853e+07	9.73693e+06	465027	2.81553e+06	3.64447e+06	665653	2.38127e+06	--	--
Zmhn000892	4-O-Glucosyl-3,4-dihydroxybenzyl alcohol	Phenolic acids	Phenolic acids	211493	9	53175	103434	311720	118673	9	405783	226827	80515.7	67677	67673.3	9	286043	--	--
Hmhn002457	3-methoxy-5-hydroxy-1-O-β-D-glucopyranoside	Phenolic acids	Phenolic acids	737680	478533	266643	471113	1.57367e+06	938060	298133	265207	1.52067e+06	538660	378543	1.21373e+06	301997	404573	--	--
Hmdn001963	Methyl Brevifolincarboxylate	Phenolic acids	Phenolic acids	20202.7	342820	2.42703e+06	155500	2857.27	59921.7	80079	62057.7	9	994330	582633	27474.7	175323	36152.7	--	--
Lmmn002179	Methyl salicylate-2-O-glucoside	Phenolic acids	Phenolic acids	108717	159477	939303	132620	96262.3	132247	58546.3	63460	96575	138423	444733	109610	50956	139493	--	--
Cmzp002057	6-O-Acetylarbutin	Phenolic acids	Phenolic acids	15902.3	11726.9	34979	10413	28806	14502.7	9	32326.3	17063.3	9637.27	30041.3	23392.7	9	24182.3	--	--
pmn001367	Protocatechuic acid-4-O-glucoside*	Phenolic acids	Phenolic acids	6245000	1.52607e+07	3.50347e+07	5.80793e+06	5.86477e+06	4.03057e+06	1558000	1.12397e+07	2774300	930843	1.33667e+07	1.49073e+06	2.09227e+06	6.55497e+06	--	--
pmb2871	1-O-Gentisoyl-D-glucoside*	Phenolic acids	Phenolic acids	4639300	1.27907e+07	26499000	4685800	3931400	2.63913e+06	1152400	8912900	1.79863e+06	704467	8.67377e+06	1145500	1.56667e+06	4.49897e+06	--	--
Hmtn001120	5-(2-Hydroxyethyl)-2-O-glucosylphenol	Phenolic acids	Phenolic acids	1.22817e+06	395947	998977	1.12297e+06	1390000	1.86467e+06	221137	684107	1.06193e+06	362367	674187	707533	92740.7	397940	--	--
Zmtn001661	Vanilloloside	Phenolic acids	Phenolic acids	4.36747e+06	1.08986e+07	1.89107e+07	3.99417e+06	3394400	2015200	987690	7.96183e+06	1.44341e+06	609803	3779500	892247	1.35557e+06	3.43243e+06	--	--
Cmqn010791	3-(11-Pentadecenyl)-1,2-benzenediol	Phenolic acids	Phenolic acids	9	1073.13	2968.17	289.207	339.047	9268.83	3866.57	434.133	6221.7	6201.37	3256.53	33188.3	14730.8	11304.4	--	--
Cmqn009849	3-(10Z)-10-Pentadecenyl-1,2-benzenediol	Phenolic acids	Phenolic acids	9	1176.93	2089.9	9	326.513	9542.5	3317.7	9	5982.67	7474	2717.5	32782.3	14297.3	12560	--	--
pmb3075	3-O-p-Coumaroylshikimic acid	Phenolic acids	Phenolic acids	120937	146587	111559	131673	38757.3	29668	30239.3	73611	34633	11752.7	51812	38369.7	46359.7	66757.7	--	--
pmb0751	Trans-5-O-(p-Coumaroyl)shikimate	Phenolic acids	Phenolic acids	2086500	1.48933e+06	1.02305e+06	2512700	780583	866693	1174000	948487	773920	233867	558003	1338600	1720900	1.01271e+06	C02947	ko00940,ko00941,ko00945,ko01100,ko01110
pmn001516	5-Galloylshikimic acid	Phenolic acids	Phenolic acids	2.80973e+07	5.64253e+07	34697000	8.61427e+07	1.10257e+07	4.09637e+07	5.42897e+07	2.67837e+07	69784000	8.67857e+07	66839000	1.00685e+08	7.18563e+07	88079000	--	--
Zmhn002783	5-O-Galloylshikimic acid	Phenolic acids	Phenolic acids	1.23837e+06	2173800	1.09333e+06	3.59527e+06	336863	1591100	2.07327e+06	769923	2.77443e+06	3.91723e+06	2226800	4.87817e+06	2882500	3945100	--	--
pmn001515	3-Galloylshikimic acid	Phenolic acids	Phenolic acids	7.22403e+06	1.53167e+07	8.01263e+06	2.16987e+07	2.20353e+06	1.08847e+07	1.45603e+07	5.54863e+06	1.88723e+07	28538000	1.78243e+07	33245000	22137000	2.70293e+07	--	--
Zmzn001549	Ferulic acid-1-O-glucoside	Phenolic acids	Phenolic acids	158900	1.93397e+06	4.16287e+06	244290	39366	86007	66899.7	262117	51580.7	1270630	4.18867e+06	249913	82876.3	163470	C04415	--
Lmsn003111	1-O-p-Coumaroyl-β-D-glucose	Phenolic acids	Phenolic acids	3255000	3.34797e+07	4.89387e+07	5.06353e+06	574263	1.86607e+06	1.70767e+06	5028300	888030	23484000	4.87767e+07	4703200	1899900	3.30323e+06	C16827	--
Zmhn002301	p-Coumaric acid-4-O-glucoside	Phenolic acids	Phenolic acids	774863	6554300	1.37577e+07	1687700	620600	1535200	1.62673e+06	3.67577e+06	461917	8.23197e+06	1.11757e+07	588480	2.92223e+06	9.33467e+06	C06739	--
Hmsn002272	Demethyl coniferin	Phenolic acids	Phenolic acids	703163	74519.7	81465.3	236527	1.74717e+06	839963	171227	219940	1.13827e+06	58800	72078.7	472273	44308	98388.3	--	--
Lmtn002233	Androsin	Phenolic acids	Phenolic acids	88189	712567	1.11367e+06	438643	104079	211783	179960	4.79743e+06	225620	2948600	4180100	1.70847e+06	3.33443e+06	1.10813e+07	--	--
pmn001690	3-Hydroxy-4-isopropylbenzylalcohol-3-O-glucoside	Phenolic acids	Phenolic acids	22788	10765.8	11676.9	19337	25659	20681.3	7258.07	17354	25950.3	11882.1	16164	17256.7	11554.9	20396	--	--
Zmhn001883	Vanillic acid-4-O-glucoside	Phenolic acids	Phenolic acids	156200	151773	113147	149123	137690	248973	513870	828707	398720	298007	259400	444380	457470	727167	--	--
Smhn002346	2,4,6-trihydroxy-acetophenone-6-O-β-D-glucopyranoside	Phenolic acids	Phenolic acids	865193	798773	1.35663e+06	546597	959833	1.14023e+06	192987	1382700	1.32187e+06	428877	1.14397e+06	833293	183833	429277	--	--
Lmtn002565	1-O-Vanilloyl-D-Glucose	Phenolic acids	Phenolic acids	2.66357e+06	4062200	1970400	3.18517e+06	3.16033e+06	3.11353e+06	2527800	3.38353e+06	3508100	6.97263e+06	4644800	4.42923e+06	3366900	4.49273e+06	C20470	--
pmn001517	3,4,5-Trimethoxyphenyl-1-O-Glucoside	Phenolic acids	Phenolic acids	1.84707e+06	1.70957e+06	2.95537e+06	1.02197e+06	2078500	2.39263e+06	391607	2926500	3035200	939403	2432200	1.72823e+06	435190	910907	--	--
MWS20201	1-O-galloyl-β-D-glucose	Phenolic acids	Phenolic acids	4813300	5.76163e+06	5.11957e+06	3.26207e+06	627467	3232000	8.25967e+06	4.59527e+06	2.48577e+06	2102500	9.76073e+06	6.44193e+06	13327000	6.35613e+06	C01158	--
Jmwn002117	2-(3,4-dihydroxyphenyl)ethanediol 1-O-β-D-glucopyranoside	Phenolic acids	Phenolic acids	348690	645880	576290	249573	723193	707417	179147	1042600	373490	1.02193e+06	1.00892e+06	192283	149243	309050	--	--
Hmln002806	5-O-Caffeoylshikimic acid	Phenolic acids	Phenolic acids	12989.7	253893	314173	59236.3	12897.2	19933.7	26555.3	242340	3023.6	44847	114303	10589.7	130807	265307	C10434	ko00940,ko00941,ko00945,ko01100,ko01110
pma6460	4-O-p-Coumaroylquinic acid	Phenolic acids	Phenolic acids	18941	47699.7	66908	26716	7903	8825.13	9	12009.8	2188.93	12832.6	83428	10353.3	9	8370.57	C10441	--
pmn001421	3-O-p-Coumaroylquinic acid*	Phenolic acids	Phenolic acids	4695800	1.11353e+07	1.76473e+07	6.19533e+06	1.99247e+06	1929900	977057	2.67137e+06	1.90597e+06	2.91773e+06	20475000	2610600	1.25517e+06	3.00063e+06	--	--
pmb3074	5-O-p-Coumaroylquinic acid*	Phenolic acids	Phenolic acids	214010	2.76363e+06	1.12267e+07	437400	139353	314460	190533	525313	105091	1.22333e+06	1.29527e+07	234957	217357	707640	C12208	ko00940,ko00941,ko00945,ko01110
pma0149	Sinapoyl malate	Phenolic acids	Phenolic acids	25752.7	20589.3	15742	19196.7	23225.3	13120.7	9	10430	20471.7	12316.7	6816.97	18542.7	9	10390.2	C02887	ko00940
Jmwn002620	Vanillic Acid-4-O-Glucuronide	Phenolic acids	Phenolic acids	3.14783e+06	44129000	4.77413e+07	1.64343e+07	90274.3	1.01179e+06	1.11473e+06	1.96743e+06	311470	3.87437e+07	44671000	2.19193e+06	742037	3.86393e+06	--	--
Lmsn002548	1-O-Caffeoyl-β-D-glucose	Phenolic acids	Phenolic acids	2961400	43849000	4.57537e+07	1.82753e+07	176141	1.00679e+06	1028420	1823100	360857	3.64557e+07	4.55513e+07	2550100	821503	3750700	C10433	--
Zmhn001793	6-O-Caffeoyl-D-glucose	Phenolic acids	Phenolic acids	1847000	6.28197e+06	8.44223e+06	4.13413e+06	1374400	2.06957e+06	364797	2708000	794007	3.02687e+06	7309700	1497500	801850	4.33167e+06	--	--
mws0906	Coniferin	Phenolic acids	Phenolic acids	2.31963e+06	6198900	8991000	4.84197e+06	1696700	2629100	470677	3.56213e+06	965577	3.59533e+06	8.23693e+06	1.41627e+06	1.16657e+06	5.58673e+06	C00761	ko00940
Zmln000899	Syringaldehyde-4-O-glucoside	Phenolic acids	Phenolic acids	311287	430403	430580	299393	330087	987867	462147	155243	281613	281157	366937	414070	81910.3	117224	--	--
Lmmn000774	Dihydrocaffeoylglucose	Phenolic acids	Phenolic acids	294080	1.71797e+06	2.49683e+06	1.05703e+06	300237	383327	9	213770	312040	1179700	1.57257e+06	721040	138660	578747	--	--
Lmtn000940	1-O-(3,4-Dihydroxy-5-methoxy-benzoyl)-glucoside	Phenolic acids	Phenolic acids	78787.3	24777.7	396007	48509.7	88599.7	73259	21738.7	74270	99977.7	12959.3	16011.3	44836.3	12217	51022.3	--	--
Lmyp003381	3,4,5-Trimethoxyphenyl-1-O-β-D-glucoside	Phenolic acids	Phenolic acids	464920	789873	384373	612360	272607	628637	684050	471260	317810	747960	485047	474733	621460	538503	--	--
pme1816	Neochlorogenic acid (5-O-Caffeoylquinic acid)*	Phenolic acids	Phenolic acids	2.36403e+06	2.97047e+07	2.92473e+07	1.09163e+07	836780	992853	96676.7	1.28857e+06	1.14683e+06	6.73313e+06	2.08943e+07	1.38757e+06	154517	2.14033e+06	C17147	--
mws2108	Cryptochlorogenic acid (4-O-Caffeoylquinic acid)	Phenolic acids	Phenolic acids	1.64233e+06	21964000	2.31277e+07	7.80003e+06	606850	722540	89626	892017	874683	5256800	1.67413e+07	1.03135e+06	137667	1.60873e+06	--	--
mws0178	Chlorogenic acid (3-O-Caffeoylquinic acid)*	Phenolic acids	Phenolic acids	2.48217e+06	3.20173e+07	31076000	11109000	989967	1088300	119803	1.50207e+06	1197100	7.24453e+06	2.16187e+07	1477400	159957	2.54387e+06	C00852	ko00940,ko00941,ko00945,ko01110
Lmsn003318	1-O-Feruloyl-β-D-glucose	Phenolic acids	Phenolic acids	977127	8510100	1.48197e+07	1.52877e+06	276047	649217	1020750	1.80793e+06	526827	3.30917e+06	6.49097e+06	1301700	928167	1.10903e+06	C17759	--
Hmhn003518	4-O-β-D-glucopyranosylferulic acid	Phenolic acids	Phenolic acids	1324700	1.02897e+07	1.77523e+07	2.08017e+06	342963	853460	1.32497e+06	2.08853e+06	664047	4946900	7.86127e+06	1888400	1.17107e+06	1.42213e+06	--	--
Zmhn002334	6-O-Feruloyl-D-glucose	Phenolic acids	Phenolic acids	820123	270830	9	846763	683033	707857	1.00457e+06	935583	323637	9	9	268557	922687	659510	--	--
Hmmn002544	Ferulic acid-4-O-glucoside	Phenolic acids	Phenolic acids	102628	1396600	1569900	343057	84748.7	191090	260153	507600	132170	613910	733900	360577	153683	266440	--	--
Lmsp004450	Dehydrodiconiferyl alcohol	Phenolic acids	Phenolic acids	1.10537e+06	4027900	2.86967e+06	969657	100449	517393	1.37407e+06	446733	159337	2344800	4689100	838970	1.56473e+06	1388400	--	--
pma3724	1-O-Feruloylquinic acid	Phenolic acids	Phenolic acids	3.12517e+06	4.64267e+06	2644600	2.21523e+06	2998400	1.42957e+06	438110	1.86183e+06	1893000	1.15623e+06	1233800	1370700	415343	1.43287e+06	--	--
mws0179	Chlorogenic acid methyl ester	Phenolic acids	Phenolic acids	35042.7	580107	1.03643e+06	83471.7	22286	31936.3	14821.7	67848.3	9658.93	120417	368080	23496	8223.33	70392.7	--	--
pmb0752	3-O-Feruloylquinic acid	Phenolic acids	Phenolic acids	7731.03	9	9	9	334840	166647	13958.3	37276.7	183377	9	35525.7	61070.7	9	16886.3	C02572	--
Lmbp002309	Sinapaldehyde-4-O-Glucoside	Phenolic acids	Phenolic acids	1.15527e+06	63879.3	37866.3	369953	2.63237e+06	1.27993e+06	9	41020.7	131013	22700.7	38227.3	126492	12833	67994	--	--
mws0011	Syringin	Phenolic acids	Phenolic acids	15038.3	9	9	13762.9	44784	34906	4966.33	5706.17	104037	22378	32111.3	71768.3	20256	13193	C01533	ko00940
pmb0108	Feruloyl syringic acid	Phenolic acids	Phenolic acids	41100	57658.3	105400	35072.3	73931.7	36356	20079.3	66355.7	64145	74508.7	81089	47287.3	30741	64589.7	--	--
HJN003	1-O-Sinapoyl-D-glucose	Phenolic acids	Phenolic acids	69950	732.067	9	16096	139080	39583.7	12803.3	4016.33	135810	9	9	56170.3	9	9	C01175	ko00940
Jmbp006554	ethyl rosmarinate	Phenolic acids	Phenolic acids	4219.9	4550	6556.53	5128.33	5650.53	4671.13	4684	5574.03	3783.57	6683.03	5295.7	5316.2	4289.73	3014.17	--	--
Lmzn001582	5'-Glucosyloxyjasmanic acid	Phenolic acids	Phenolic acids	73645	150113	245267	249237	63131	136627	47844	32028	94902	127503	174210	108828	19449	49252.3	--	--
Lmwp011196	Bis(2-ethylhexyl)phthalate	Phenolic acids	Phenolic acids	2.26087e+06	2248100	6850100	2043700	3.31403e+06	2.82267e+06	5507800	3.80743e+06	4.28553e+06	3.74667e+06	5137400	1806900	3.50667e+06	5.13267e+06	C03690	--
Lmmp010562	Diisooctyl Phthalate	Phenolic acids	Phenolic acids	2350200	2256000	6.84127e+06	2.06223e+06	3.33507e+06	2.83313e+06	5474600	3.72213e+06	4256000	3620500	5130300	1.81937e+06	3487400	5112200	C14577	--
Hmln003529	Benzyl β-primeveroside	Phenolic acids	Phenolic acids	208890	144670	482760	283503	197160	311413	109017	225890	231097	318967	1.50487e+06	238613	108336	329213	--	--
Cmjn004337	Benzyl-(2''-O-xylosyl)glucoside	Phenolic acids	Phenolic acids	206540	104122	378233	260310	73596.3	68320.3	9917.33	17949.9	137437	44970	163120	117903	15934.7	80102.7	--	--
Lmyn002435	Hydrangeifolin I	Phenolic acids	Phenolic acids	35213.7	10702.3	7127	14465	388117	64334	15925	124060	351097	11698.1	22832.3	128247	8518.4	56740.3	--	--
Hmsn002948	2-Hydroxyphenol-1-O-glucosyl(6→1)rhamnoside	Phenolic acids	Phenolic acids	436003	14296.7	58491	181533	680630	499703	21229.7	259273	617533	9	13163.7	249747	48931.3	309683	--	--
Cmyp005063	Grandidentatin	Phenolic acids	Phenolic acids	72696	245170	387957	100161	78376.7	148917	116210	155313	83406	90044	228340	86778	244690	160253	C10463	--
Cmzn005251	6-O-Caffeoylarbutin	Phenolic acids	Phenolic acids	644533	9	9	172843	784850	133950	22628.3	570650	833440	9	9	125417	66483.7	310953	--	--
HJN093	2-O-Salicyl-6-O-Galloyl-D-Glucose	Phenolic acids	Phenolic acids	119840	230237	191620	176617	355223	534090	518510	272407	276697	106042	160283	320387	722623	193740	--	--
Lmyn004187	Flavogallonic Acid Dilactone	Phenolic acids	Phenolic acids	174163	114407	186683	68477.3	779153	499670	439903	187677	403330	90888.3	67920	71562.7	100647	101769	--	--
pmb2654	Anthranilate-1-O-Sophoroside	Phenolic acids	Phenolic acids	1248610	804720	916347	3.97913e+06	640900	4547900	6410000	2.11027e+06	1.34237e+06	1.28808e+06	1.44468e+06	4.96513e+06	3.71077e+06	3421300	--	--
Lmsn005122	1-O-Galloyl-6-O-Cinnamoyl-β-D-glucose	Phenolic acids	Phenolic acids	9323	112157	541770	19332	12140.5	18727.3	21603.3	9133.6	2750.2	39386	916950	9035.57	3102.93	7628.33	--	--
Lmsn005754	1-O-Galloyl-2-O-Cinnamoyl-β-D-glucose	Phenolic acids	Phenolic acids	1743900	1.69233e+07	1.94417e+07	3.50697e+06	47006.7	1.51497e+06	2.04367e+06	617813	277290	2.88767e+06	26397000	1910700	2366000	944217	--	--
pmn001523	Trigallic acid	Phenolic acids	Phenolic acids	2.02463e+07	4.03427e+07	3.02637e+07	38704000	1.30937e+07	1.79887e+07	3.27603e+07	1.93787e+07	3.18457e+07	51947000	3.82927e+07	4.56287e+07	5.07317e+07	3.45803e+07	--	--
Zmhn004909	3,4-Digalloylshikimic acid	Phenolic acids	Phenolic acids	6095900	6.22143e+06	6.70803e+06	5637400	5279400	5.30173e+06	4.65033e+06	4.39893e+06	9.18613e+06	2.71997e+06	9.33937e+06	7568800	6.37903e+06	6.08203e+06	--	--
Lmsn004162	1-O-Galloyl-2-O-p-Coumaroyl-β-D-glucose	Phenolic acids	Phenolic acids	6359200	6789100	6.63187e+06	5215700	4.90233e+06	5.14593e+06	4.38587e+06	3.90473e+06	8.92513e+06	2609600	8677500	7.11917e+06	6089400	5926000	--	--
Lmsn003409	1-O-Galloyl-6-O-p-Coumaroyl-β-D-glucose	Phenolic acids	Phenolic acids	1634500	6864600	4.28937e+06	12620000	1.02382e+06	4.00893e+06	4834800	1.42222e+06	2.74283e+06	14486000	8.55157e+06	10130600	2.31853e+06	5.50913e+06	--	--
pmn001525	3,5-Digalloylshikimic acid	Phenolic acids	Phenolic acids	1036060	3.51637e+06	2.74707e+06	5.87713e+06	623103	1.79243e+06	2819900	674407	1.70123e+06	7.26497e+06	4034400	4.42233e+06	1.52567e+06	2.33137e+06	--	--
MWS20202	1,6-di-O-galloyl-β-D-glucose	Phenolic acids	Phenolic acids	51396.3	255830	165770	102589	9	70516	510733	106362	29299.7	447450	418853	203920	507410	128123	C04101	--
Lmsn002937	1-O-Caffeoyl-6-O-galloyl-β-D-glucose	Phenolic acids	Phenolic acids	151583	229093	298500	85541.3	16154	551310	864860	740577	59074	169767	469570	292127	1195700	653863	--	--
Lmsn003778	1-O-Caffeoyl-4-O-galloyl-β-D-glucose	Phenolic acids	Phenolic acids	2.10173e+06	1.28357e+06	695493	2.47033e+06	1914400	2.31627e+06	8286300	3395600	2901300	1.66243e+06	1.52937e+06	2.65377e+06	7553100	3.34327e+06	--	--
Zmhn003297	3-O-Digalloyl quinic acid	Phenolic acids	Phenolic acids	4.26117e+07	5.46697e+07	4.21543e+07	54594000	16060000	19864000	1.97087e+07	21807000	4.80967e+07	4.42067e+07	38372000	54990000	3.23407e+07	39774000	--	--
Lmsn004322	1,6-Di-O-caffeoyl-β-D-glucose	Phenolic acids	Phenolic acids	9	93923	98000.3	5582.83	9	9	9	9	9	27257.3	82316.7	9	9	2676.4	--	--
Lmsn002288	1-O-Caffeoyl-(6-O-glucosyl)-β-D-glucose	Phenolic acids	Phenolic acids	20955	55754.3	81755	16083.7	9	9	9	9	9	18641	30604.3	9	9	9	--	--
Lmsn003644	1-O-Galloyl-6-O-Feruloyl-β-D-glucose	Phenolic acids	Phenolic acids	167937	273860	306087	244950	220080	143290	47235.3	228967	711280	645293	606587	1.10613e+06	70232	1.11393e+06	--	--
Lmsn004323	1-O-Galloyl-2-O-Feruloyl-β-D-glucose	Phenolic acids	Phenolic acids	36654	40699	32246.3	36911.3	31338.3	49810	44896.7	29027.7	59623.7	49428.7	58606.3	63613.7	50643	53612	--	--
pmb3055	p-Coumaroylquinic acid-4'-O-glucuronide	Phenolic acids	Phenolic acids	6643800	1.87057e+07	18489000	1.26133e+07	2.68573e+06	8183600	1.35183e+07	6.24337e+06	3.77403e+06	11812100	1.71257e+07	1.43827e+07	1.34097e+07	9.87123e+06	--	--
Lmsp003655	Dehydrodiconiferyl alcohol-gamma'-O-glucoside	Phenolic acids	Phenolic acids	114823	604550	2256100	187713	29571	136153	100016	67589	42636	1.47883e+06	2.59547e+06	309637	115251	201387	--	--
pmn001710	Rosmarinic acid-3'-O-glucoside	Phenolic acids	Phenolic acids	637930	346440	568947	322797	831847	307590	62537	389660	655933	39728.7	126770	196587	45399.7	357607	--	--
Lmjp003731	3,4-O-Dicaffeoylquinic Acid Methyl Ester	Phenolic acids	Phenolic acids	9	9	9	9	13848.7	10380.2	9	9670.9	9	9	9	9	9	9	--	--
Lmsn006063	1,6-Di-O-galloyl-2-O-Cinnamoyl-β-D-glucose	Phenolic acids	Phenolic acids	484660	9.77037e+06	4.60443e+06	2229900	44433.7	800247	1984500	255100	39497.7	771517	2.32053e+06	730423	2257200	441447	--	--
pmn001528	Tetragallic Acid(3''-O-galloyl-4''-O-galloyl-4-O-galloyl-galloyl acid)	Phenolic acids	Phenolic acids	1226400	858353	756590	1218600	891657	381820	497690	1520300	3.19727e+06	786590	916410	1.69857e+06	930120	1677000	--	--
pmn001529	3,4,5-Tri-O-Galloylshikimic acid	Phenolic acids	Phenolic acids	1659800	3311100	3.04687e+06	7339300	987720	2.63387e+06	2.49897e+06	2.02957e+06	2.20053e+06	6.66597e+06	4.49897e+06	7.27323e+06	2.39113e+06	8.12863e+06	--	--
Lmsn004714	1,6-Di-O-galloyl-2-O-p-coumaroyl-β-D-glucose	Phenolic acids	Phenolic acids	42105	91304	70300	49061.7	35896	79470	142093	50801.3	14549.7	10284.1	30168.3	16623.3	69951.7	28312.7	--	--
Lmsn003088	1,4,6-Tri-O-galloyl-β-D-glucose	Phenolic acids	Phenolic acids	293737	584667	732630	672223	83519.7	323043	910143	175077	181497	896823	1.78023e+06	745170	1481900	385040	--	--
Lmsn002785	1,2,6-Tri-O-galloyl-β-D-glucose	Phenolic acids	Phenolic acids	505303	4.08843e+06	2.44523e+06	2.01173e+06	280950	2.62637e+06	3569700	359907	399517	7.46097e+06	3.99207e+06	2129100	2.69707e+06	753680	C04360	--
Lmsn003953	1-O-Caffeoyl-3,4-di-O-galloyl-β-D-glucose	Phenolic acids	Phenolic acids	36246.7	396350	210490	84799.3	9	101177	46937.3	22306.3	17985	210677	259823	45522.7	34732.3	54684	--	--
Lmsn004098	1-O-Caffeoyl-4,6-di-O-galloyl-β-D-glucose	Phenolic acids	Phenolic acids	35293.7	360123	220787	83903.3	9092.33	50422.3	40625.7	15651.3	9	219580	280747	36674.7	38166.3	52016.3	--	--
Lmgn002253	Syringoylcaffeoylquinic acid-D-glucose	Phenolic acids	Phenolic acids	30612.7	314583	522683	82104	10134.7	5863.83	192.083	15790	20353	33098	262687	12838.2	9	28063	--	--
Lmsn005321	1-O-p-Coumaroyl-2-O-galloyl-4,6-(S)-HHDP-β-D-glucose	Phenolic acids	Phenolic acids	9	7638	136900	9	9	1295.87	5146.3	8516	9	12942	23241.3	9	9	9	--	--
Lmsn003625	1,2,3,6-Tetra-O-galloyl-β-D-glucose	Phenolic acids	Phenolic acids	1.42337e+06	11307000	1.43193e+07	5.56927e+06	609670	2.82173e+06	9.86487e+06	1.29227e+06	1.06693e+06	2.63673e+07	1.31507e+07	4.63027e+06	7.17647e+06	2843000	C04516	--
Lmsn003278	1,3,4,6-Tetra-O-galloyl-β-D-glucose	Phenolic acids	Phenolic acids	13984.6	228287	2.25963e+06	34908.7	11864.7	8191.27	10863.7	11848.7	14987.7	153666	235164	35426	14564.8	20535.8	--	--
pmn001537	4-O-Digalloyl-3,5-di-O-galloylquinic acid	Phenolic acids	Phenolic acids	6687	223783	142327	208683	9	78116	188737	21775	23282.3	943490	302437	257267	172487	277837	--	--
pmb0782	Piperidine	Alkaloids	Piperidine alkaloids	1.54287e+06	6.62943e+06	8.37527e+06	5.94347e+06	1.68923e+06	5.34483e+06	6.66873e+06	1.10623e+06	3605600	2082600	5787900	6.18927e+06	1.59753e+06	2.62837e+06	C01746	ko00960
pmp001198	6-Deoxyfagomine	Alkaloids	Piperidine alkaloids	1658000	7.13983e+06	9.12003e+06	6.45363e+06	1.85763e+06	5.67063e+06	6.89817e+06	1146500	3868600	2.21533e+06	5.67857e+06	6523400	1585900	2.76097e+06	--	--
pmc0682	4-Aminoindole	Alkaloids	Plumerane	392390	2.03707e+06	461563	282933	102709	182553	200907	23622.3	9	8452700	791983	279067	59847.3	9	--	--
Hmmp002124	Indole-3-carboxaldehyde	Alkaloids	Plumerane	3888.33	29429	61023	19544	4794.67	60475	63791	9816.4	8502.77	27993.7	36873.3	9455.67	8152.33	4712.67	C08493	--
mws0005	Tryptamine	Alkaloids	Plumerane	3.59483e+07	52157000	18015000	1.02562e+08	27985000	6.54927e+07	9.81107e+07	2.94407e+07	1.00072e+08	6.15223e+07	5.02007e+07	1.19747e+08	1.14247e+08	6.88617e+07	C00398	ko00380,ko00901,ko01100,ko01110
pme2024	Serotonin*	Alkaloids	Plumerane	9	2983300	835827	1528800	86764.3	1191880	4.10667e+06	885090	567723	1473200	1.61177e+06	2043900	5825200	3471500	C00780	ko00380,ko01100
pmb0774	N-Hydroxytryptamine*	Alkaloids	Plumerane	9	2.56153e+06	779120	1.22513e+06	9	992587	3391700	813633	479810	1.24683e+06	1.36543e+06	1.79873e+06	5075700	3.14693e+06	C17203	ko00380,ko01100
Zmtn001624	N-Acetylisatin	Alkaloids	Plumerane	12108	108532	754043	17216	23295	38550.3	22714	13624.3	9	35371	161447	4163	26207	19875.3	C02172	ko00380
Zmbp002538	1-Methoxy-indole-3-acetamide	Alkaloids	Plumerane	541433	2.80893e+06	4575100	1.65967e+06	577497	3371200	4.69227e+06	550110	920130	1.50453e+06	2.31837e+06	1.17377e+06	940723	641863	--	--
pmb0818	Methoxyindoleacetic acid	Alkaloids	Plumerane	156833	782110	1.39497e+06	505367	188867	1.04368e+06	1374100	172877	239873	452200	698323	351703	295670	198140	C05660	ko00380
mws0677	N-Acetyl-5-hydroxytryptamine	Alkaloids	Plumerane	79177.7	238263	494953	116987	61460	183917	364117	89189	69025.7	219747	470650	118298	174840	92217.3	C00978	ko00380,ko01100
mws1138	Betanin (Betanidin-5-O-glucoside)	Alkaloids	Plumerane	16167	15218.3	27130.7	38205.7	13985.1	30623.3	2584.4	12646	36079.7	26189	69563	25884	10339.3	18640.7	C08540	ko00965,ko01110
pme0436	Procyanidin B3*	Tannins	Proanthocyanidins	7.42007e+06	902087	807120	4.13723e+06	5.89277e+06	4862100	421363	1.03336e+06	5.85347e+06	92436.7	426917	3103200	799043	963090	--	--
mws0836	Procyanidin B1*	Tannins	Proanthocyanidins	30579000	872597	1.03562e+06	17466000	34442000	2.32893e+07	1.65713e+06	9.03237e+06	29535000	716177	1.35463e+06	1.87363e+07	1.26149e+06	4.42737e+06	--	--
MWSHY0171	Procyanidin B2	Tannins	Proanthocyanidins	4057300	330573	283187	2.21167e+06	3502400	1878100	278210	1.33753e+06	3671700	241930	472427	2657800	240590	1.13803e+06	C17639	--
pmn001667	Procyanidin B4	Tannins	Proanthocyanidins	247383	4960.6	5331.6	44289.7	298890	74859.3	1610.67	87997.3	259317	3426.73	12978.6	78294	6078.07	47751.7	C10238	--
pmn001646	Procyanidin C1	Tannins	Proanthocyanidins	1.33007e+06	26044	40093.7	699017	764487	510540	61361	151683	1.10873e+06	25202.7	90032.3	800287	31387.7	136513	C17624	--
pmn001647	Procyanidin C2	Tannins	Proanthocyanidins	1.17057e+06	19314.7	32024.7	591583	780870	534583	47911.7	181160	997647	17427.3	58032.7	672583	17697	123723	--	--
Lmpp003705	Procyanidin C1 3'-O-gallate	Tannins	Proanthocyanidins	211197	12783.9	17275.7	111889	276283	126160	35422	219877	381190	11946.3	50059.7	259377	48331.7	152973	--	--
MWSmce016	Nicotinic Acid Methyl Ester(Methyl Nicotinate)	Alkaloids	Pyridine alkaloids	683383	749683	1.20243e+06	818047	823700	8.41553e+06	7.54767e+06	2.37187e+06	1035100	812490	1.74583e+06	1.97103e+06	2.29493e+06	1.20107e+06	--	--
pme2268	Trigonelline	Alkaloids	Pyridine alkaloids	13036000	1.62263e+07	1.46793e+07	1.41753e+07	6.85507e+06	8.63737e+06	7.66383e+06	7.46867e+06	3.39117e+06	1.22897e+07	6.51917e+06	4.84893e+06	4.80033e+06	3.66087e+06	C01004	ko00760
Zmsp000878	4-Hydroxy-5-(2-oxo-1-pyrrolidinyl)benzoic acid	Alkaloids	Pyrrole alkaloids	6660100	2.15423e+07	14404000	29680000	20518000	2.27353e+07	13092000	4361300	2.39823e+07	1.45853e+07	6.49267e+06	1.29937e+07	4.37403e+06	1.15967e+07	--	--
NK10246260	2,4-Dihydroxyquinoline	Alkaloids	Quinoline alkaloids	27667.3	29789.3	51661.3	23935.3	49391.3	56997.7	21032	19831	49118.7	30353.3	30460.7	53804	17315.7	27912.3	C16716	--
Zmsp001834	2,6-Dimethoxy-1,4-benzoquinone	Quinones	Quinones	256923	260897	410380	168713	247040	285843	85612	430023	424830	150553	330470	266873	67208	160167	C10331	--
pmf0256	3-Methyl-1-pentanol	Others	Saccharides and Alcohols	7008.43	43364.3	425547	8953.87	10295.3	30893.7	15794	7618.47	4549.4	559893	213570	11386	39248	35223	--	--
pma0134	D-(-)-Threose	Others	Saccharides and Alcohols	19557.3	4318	301510	19243.7	12965	10909	27005	14141.3	7335.3	12327	272460	1989.6	2662.73	9	C06463	--
MWS4305	Erythrose	Others	Saccharides and Alcohols	17348000	1.45567e+07	1.31493e+07	1.47315e+07	22772000	2.09217e+07	2.04653e+07	1.37407e+07	2.03833e+07	14635000	1.20907e+07	1.72073e+07	17437000	1.49527e+07	C01796	--
mws0889	D-Threonic Acid	Others	Saccharides and Alcohols	2.31257e+06	4148500	2.26033e+06	2070800	2255900	3.50623e+06	4.86367e+06	2353900	2153500	4592800	1.84927e+06	3.82643e+06	6101000	9.83327e+06	C21649	--
Zmyn000230	2-Dehydro-3-deoxy-L-arabinonate	Others	Saccharides and Alcohols	337340	436130	525767	317800	211627	657630	951307	234440	343660	508710	502997	524380	1.08863e+06	534500	C00684	ko00053,ko01100
ML10171848	D-Arabinono-1,4-lactone	Others	Saccharides and Alcohols	65860.3	231410	255627	107933	39077.3	160273	280297	78891.3	57987.3	206933	288617	169617	345000	251840	C00652	--
MWSmce682	DL-Xylose	Others	Saccharides and Alcohols	273563	682853	746083	511413	245437	660393	529323	580933	262340	471190	610033	507343	302817	639137	--	--
Zmgn000173	D-Ribose	Others	Saccharides and Alcohols	620047	1.69257e+06	2.42297e+06	1.56407e+06	449903	1.80737e+06	1.79597e+06	1.36943e+06	310590	1.69023e+06	1438500	1136700	1.02686e+06	1173400	C00121	ko00030,ko01100,ko02010
MWSmce676	D-Arabinose	Others	Saccharides and Alcohols	291713	660537	823140	547930	280660	727007	546397	640850	248227	469340	581317	498273	319733	666277	C00216	--
pme0513	Xylitol	Others	Saccharides and Alcohols	75094.7	169177	376097	73036	41712	92077	37298	46944.7	59663.7	131433	121437	100901	77073.3	64206.3	C00379	ko00040,ko01100,ko02010
mws0213	Ribitol*	Others	Saccharides and Alcohols	166637	391990	918850	163573	83991.3	200490	74547.7	115643	145833	304447	263093	202117	168223	159720	C00474	ko00040,ko00740,ko01100
mws0437	D-Arabitol*	Others	Saccharides and Alcohols	119513	241797	681243	116362	66623.3	143627	55775	92632	97719.3	229237	185130	146357	116410	101872	C01904	ko00040,ko01100
pmf0174	1-Decanol	Others	Saccharides and Alcohols	3857600	5905400	8.24327e+06	4.50633e+06	4.16117e+06	4.35053e+06	4.21733e+06	5441300	3821500	5.86377e+06	6.64987e+06	3.51723e+06	4.13007e+06	5.89123e+06	C01633	--
MWS0559	1,6-anhydro-β-D-glucose	Others	Saccharides and Alcohols	177293	570110	864520	432297	201860	356307	357910	610273	220833	209653	678620	376753	275243	731090	--	--
Zmzn000078	Dihydroxyacetone phosphate	Others	Saccharides and Alcohols	182057	307407	200333	272283	162263	276630	561730	325150	167757	273137	314750	268760	230767	232910	C00111	ko00010,ko00040,ko00051,ko00052,ko00561,ko00562,ko00564,ko00640,ko00710,ko00760,ko01100,ko01110,ko01200,ko01230
mws4175	D-Glucurono-6,3-lactone	Others	Saccharides and Alcohols	488710	1.13429e+06	1.38427e+06	1.28593e+06	485000	319910	1017210	1656800	638567	1000560	1848100	679553	651570	1.13695e+06	C02670	ko00053,ko01100
pmb0786	D-Glucosamine	Others	Saccharides and Alcohols	328833	602430	538563	415283	444377	602710	276363	642310	539523	418177	558477	477997	459000	432743	C00329	ko00520,ko01100
pmf0138	D-Mannose*	Others	Saccharides and Alcohols	8368600	2.14917e+07	2.02843e+07	1.60947e+07	10118300	1.89467e+07	1.77177e+07	23547000	1.15973e+07	7.37547e+06	2.66533e+07	16186000	1.09337e+07	3.00127e+07	C00159	ko00051,ko00052,ko00520,ko01100,ko02010
mws1164	D-Fructose*	Others	Saccharides and Alcohols	6.35427e+06	1.54613e+07	1.72103e+07	1.32027e+07	6949900	1.65803e+07	13213000	1.69097e+07	6.99627e+06	7.57207e+06	17895000	1.30533e+07	7.74217e+06	1.87967e+07	C05003	--
Hmln000297	Inositol*	Others	Saccharides and Alcohols	4761900	14845000	11624000	12148700	6.75033e+06	9.25733e+06	10920000	15463000	6278500	4.70037e+06	1.74183e+07	8.32033e+06	5809700	1.77773e+07	C00137	ko00052,ko00053,ko00562,ko01100,ko01110,ko02010,ko04070
mws4170	Inositol*	Others	Saccharides and Alcohols	5.95057e+06	1.69233e+07	1.24107e+07	1.30843e+07	8.15453e+06	1.40997e+07	1.18703e+07	1.70423e+07	7988900	6.64333e+06	2.04577e+07	1.25303e+07	7.67857e+06	19116000	C00031	ko00010,ko00030,ko00052,ko00500,ko00520,ko00901,ko01100,ko01110,ko02010
pmf0139	D-Galactose*	Others	Saccharides and Alcohols	6.19483e+06	1.59307e+07	1.64093e+07	1.23773e+07	7.53373e+06	13173000	12387000	1.84757e+07	7.28743e+06	6.93297e+06	2.04517e+07	13332000	8.96463e+06	2.20463e+07	C00124	ko00052,ko01100
mws0214	D-Sorbitol	Others	Saccharides and Alcohols	130220	370483	715827	225557	143087	252673	112833	190100	143913	314153	294120	200720	190603	314310	C00794	ko00051,ko00052,ko01100,ko02010
mws1155	D-Mannitol*	Others	Saccharides and Alcohols	47355.7	94280.7	225873	67232.7	56167.3	59036	18530.3	30205.3	48043	94175	57680	59064	43981.7	58093	C00392	ko00051,ko01100,ko02010
pme2237	Dulcitol*	Others	Saccharides and Alcohols	160280	410407	834810	196780	192950	228163	81015.3	139687	171000	398783	266343	203853	195550	254523	C01697	ko00052,ko01100
Zmgn000447	3-Phospho-D-glyceric acid	Others	Saccharides and Alcohols	462673	1328700	3.57497e+06	1.30573e+06	315400	1.69767e+06	1.34347e+06	1.87147e+06	420327	1.32003e+06	2.38823e+06	876367	1.04514e+06	2.08953e+06	C00197	ko00010,ko00030,ko00260,ko00270,ko00561,ko00630,ko00710,ko01100,ko01110,ko01200,ko01230
pmf0348	2,6-Dimethyl-7-octene-2,3,6-triol	Others	Saccharides and Alcohols	41401.3	100555	560157	31818	49613.7	65347	57728	47485.7	40850.7	39269.7	155920	50671.3	47317.7	40586	--	--
pme3705	D-Glucoronic acid*	Others	Saccharides and Alcohols	363103	2.23017e+06	8.76367e+06	709160	305863	626533	278933	588753	459473	868853	1.45873e+06	584033	160737	272663	C00191	ko00040,ko00053,ko00520,ko00562,ko01100
mws2104	D-Pinitol	Others	Saccharides and Alcohols	75261.3	139743	209977	61472.3	64498.7	71045.7	58697.3	81406.3	85872.7	95266.7	116340	56234.3	63841	56179	C03844	--
pme0534	Gluconic acid	Others	Saccharides and Alcohols	2.13443e+06	4.51797e+07	1.19863e+07	3.86613e+06	2149900	5288200	6.32647e+06	6.65503e+06	2780400	3.35397e+07	1.27663e+07	3.65637e+06	2078700	4.03597e+06	C00257	ko00030,ko01100,ko01110,ko01200
Zmzn000079	D-Erythrose-4-phosphate	Others	Saccharides and Alcohols	60077.3	79349.7	81804.7	111503	49639.7	123370	254787	130353	60749	73389.7	90929.7	103906	92404.7	93037.3	C00279	ko00030,ko00400,ko00710,ko00750,ko00998,ko01100,ko01110,ko01200,ko01230
MWS0618	Pantothenol	Others	Saccharides and Alcohols	24340	24699.3	25130.3	28008.3	30534.3	30078.7	20510.3	15299.7	10998.3	12366	10503.9	14475	9742.13	5681.4	C05944	ko00770
Lmsn000954	Dambonitol	Others	Saccharides and Alcohols	1436200	1.04221e+06	1.44733e+06	3.15527e+06	1.24303e+06	1.12063e+06	493950	533853	1363500	438800	1.07527e+06	1.31477e+06	349580	668763	--	--
Zmpn000199	D-Galactaric acid*	Others	Saccharides and Alcohols	1477000	2.99313e+06	3.51843e+06	3330800	1.80153e+06	2.89853e+06	1.32377e+06	774327	1.85467e+06	1539000	2.07257e+06	2386100	601387	1260800	C00879	ko00053,ko01100
Zmyn000108	D-Saccharic acid*	Others	Saccharides and Alcohols	1.48327e+06	3140500	3.81227e+06	3.80587e+06	1.78443e+06	2.93913e+06	1.38223e+06	961347	2.07147e+06	1.99113e+06	2.55927e+06	2.47157e+06	653483	1.30927e+06	C00818	ko00053,ko01100
Hmcn000192	Sedoheptulose	Others	Saccharides and Alcohols	960540	1.77147e+06	2.06557e+06	1840100	1204400	1.61453e+06	780903	942513	1.01525e+06	931783	1.12987e+06	1368100	492690	801420	C02076	ko00710,ko01100
pme2755	N-Acetyl-D-glucosamine	Others	Saccharides and Alcohols	181077	141373	172860	140990	189070	145970	167650	168023	173750	179510	188177	179777	180887	187943	C00140	ko00520,ko01100,ko02010
mws2608	N-Acetyl-D-galactosamine	Others	Saccharides and Alcohols	56965	104693	142487	87886	63442.7	63232.3	46396.7	89599	50567	84596	85554.3	60666.7	49708.3	75760.3	C01132	ko00052,ko01100
mws4174	N-Acetyl-D-mannosamine	Others	Saccharides and Alcohols	54678	149940	121205	133430	25623.3	70878.7	77562	135537	26200	125153	129903	69564.7	90473	121877	C00645	ko00520,ko01100
pma6455	Ribulose-5-phosphate	Others	Saccharides and Alcohols	244303	969733	1090100	930840	164093	704937	730067	884383	137100	1.00628e+06	775597	495900	481567	791140	C00117	ko00030,ko00230,ko00440,ko00710,ko00750,ko01100,ko01110,ko01200,ko01230
Zmyn000110	D-Glucosamine 1-phosphate	Others	Saccharides and Alcohols	19652.3	12229	11442.3	13595.3	24546	43248.7	35658.7	50976.3	46977.7	25089.3	25852.7	26139.3	18279.7	50773.3	C06156	ko00520,ko01100
mws1090	Glucose-1-phosphate*	Others	Saccharides and Alcohols	165877	121010	262773	400047	134963	451373	847697	196233	144923	237700	248273	485083	216703	283263	C00103	ko00010,ko00040,ko00052,ko00500,ko00520,ko00523,ko00561,ko01100,ko01110
mws0866	D-Glucose 6-phosphate*	Others	Saccharides and Alcohols	5807800	4667700	9320400	12455000	4.69807e+06	14555000	2.57213e+07	8320400	5602200	9172800	8.89763e+06	1.80637e+07	1.22247e+07	1.03233e+07	C00092	ko00500,ko00562,ko00998,ko01100,ko01110
MWS2442	D-Fructose 6-Phosphate	Others	Saccharides and Alcohols	3622100	3.06703e+06	5.88867e+06	8.65843e+06	3066200	9.58153e+06	1.78043e+07	4928200	3580000	6.01997e+06	5661400	1.20483e+07	7999400	6801200	C00085	ko00052,ko00500,ko00710,ko01100,ko01110,ko01200
Zmpn000095	Sorbitol-6-phosphate	Others	Saccharides and Alcohols	41573	31752	65345	82506	30502.7	94897.3	172490	58058.3	41921.3	55041.3	54298.3	108070	71081	68333.3	C01096	ko00051,ko01100
pme3163	D-Sedoheptuiose 7-phosphate	Others	Saccharides and Alcohols	1.92377e+07	2.07023e+07	2.50847e+07	2.95607e+07	11658000	1.73943e+07	1.75853e+07	34019000	1.40457e+07	9.89557e+06	19145000	16199000	8852700	1.69953e+07	--	--
pmf0314	(+)-cis-Abienol	Others	Saccharides and Alcohols	18907.3	15292.3	15664.3	17599.7	16784.7	17196	18697	15490.3	18863.3	16740.7	15344.7	17410.7	16929.3	18074.3	--	--
pmb3079	N-Acetyl-D-glucosamine-1-phosphate	Others	Saccharides and Alcohols	150033	448617	430633	644447	163123	521243	501150	410253	112453	510333	296167	383703	180793	308820	C04256	--
Lmqn000351	Rutinose	Others	Saccharides and Alcohols	11039.7	38181.7	111010	23853.3	36116	80539	77954	40623	33437.3	8118.73	42280.3	34569	7732.5	55333.3	C08247	--
Zmyn000083	D-Glucose 1,6-bisphosphate	Others	Saccharides and Alcohols	25891.3	53262	41703.7	65515.3	26847	48777	132500	45551	26701.3	36885.7	41447.3	54577	30089.3	26139	C01231	ko00500,ko01100
pme3311	D-Fructose-1,6-biphosphate	Others	Saccharides and Alcohols	92499	142303	147017	170597	63763.3	63147.7	358020	117053	63555.3	186663	166217	94412.3	116948	84772	C00354	ko00400,ko00710,ko01100,ko01110,ko01200
mws0264	D-Trehalose*	Others	Saccharides and Alcohols	3.20547e+06	570833	1445330	2.55523e+06	3518300	2.78807e+06	3328500	4.97373e+06	3.64467e+06	2.05843e+06	2.33907e+06	5507700	6.37943e+06	4.44303e+06	C01083	ko00500,ko01100,ko01110,ko02010
MA10039641	Lactobiose	Others	Saccharides and Alcohols	3.71063e+06	1.35047e+06	2.55263e+06	5.01813e+06	7.20173e+06	4231900	6.18143e+06	6.60793e+06	5.27077e+06	3381600	4830600	7.52373e+06	8116800	8.67437e+06	C00243	ko00052,ko01100,ko02010
Lmsn000381	D-Maltose*	Others	Saccharides and Alcohols	3.89267e+06	1.37423e+06	2.60027e+06	7.36367e+06	4.73283e+06	4460500	3924700	6210100	5970700	3359000	4.48627e+06	7000200	6756900	6.47477e+06	C01971	--
MWSmce203	D-(+)-Cellobiose	Others	Saccharides and Alcohols	65021	73178.3	63685.7	97574.7	118514	94520.3	93619.3	142163	93097.7	88553.3	108036	155977	161193	131377	--	--
mws5038	Isomaltulose*	Others	Saccharides and Alcohols	4.49097e+06	1.42953e+06	2.35887e+06	4.16347e+06	6.77823e+06	4499500	6378200	7.91577e+06	6627400	3.19283e+06	3664200	9.05347e+06	6733300	8.48623e+06	C01742	--
mws1080	Galactinol	Others	Saccharides and Alcohols	10458700	2670600	4693000	1.26237e+07	1.37803e+07	1.11375e+07	1.98807e+07	17852000	14761000	1.23945e+07	1.25177e+07	2.04563e+07	2.36987e+07	22688000	C01235	ko00052,ko01100
pme0519	D-Sucrose*	Others	Saccharides and Alcohols	6.18003e+06	1151600	3.71493e+06	8298400	8.43647e+06	7.66413e+06	9781200	1.03357e+07	1.03163e+07	4.92633e+06	6.03353e+06	12791900	1.31855e+07	9.68567e+06	C00089	ko00052,ko00500,ko01100,ko01110,ko02010
mws1333	Melibiose	Others	Saccharides and Alcohols	3627300	1127400	2.21787e+06	4.37213e+06	5.28623e+06	4.12117e+06	5.27557e+06	5.09317e+06	5.21767e+06	3.29023e+06	3.84383e+06	7.68457e+06	7.82473e+06	6627900	C05402	ko00052,ko01100,ko02010
Zmjn000425	D-Lactulose	Others	Saccharides and Alcohols	4172600	590787	1.02458e+06	2.21163e+06	6.43447e+06	3.21097e+06	3913700	1951700	4786300	1.04332e+06	1.35483e+06	3.01927e+06	2.45803e+06	2.41663e+06	C07064	--
MWS1983	Maltitol	Others	Saccharides and Alcohols	111686	65621	89871.3	100678	164517	105380	112305	163320	137373	115864	143450	219430	180283	174930	--	--
MWSslk074	Lactitol	Others	Saccharides and Alcohols	6535200	6.14417e+06	7.02113e+06	4.78483e+06	6861100	4.59273e+06	4888300	6.47213e+06	6866300	7.12627e+06	7.25047e+06	7.07857e+06	6.48957e+06	6.54667e+06	--	--
MWSmce179	Triacetylresveratrol	Others	Saccharides and Alcohols	9672.93	9	9	12506.7	17111.3	40942	9	9	50052	9	9	40029.7	9	24889.7	--	--
mws1089	Sucrose-6-phosphate	Others	Saccharides and Alcohols	261917	184333	297817	302580	257137	429833	1036940	473663	255697	278417	469390	283647	403727	468947	--	--
mws2523	Trehalose 6-phosphate	Others	Saccharides and Alcohols	163993	153090	179123	220077	188380	289940	482857	277573	159250	324547	276363	200957	240737	303300	C00689	ko00500,ko01100,ko01110
Lmmn000214	Solatriose	Others	Saccharides and Alcohols	201070	25606	1.36843e+06	108586	162570	931183	1.89973e+06	264953	684800	48315.3	453740	393477	207930	152867	--	--
pme2125	Raffinose*	Others	Saccharides and Alcohols	121199	246400	174653	116063	454737	105531	166093	215840	155320	588413	205553	109924	175923	154327	C00492	ko00052,ko01100,ko02010
MWS0442	Maltotriose	Others	Saccharides and Alcohols	73840.3	75054.7	87857.3	65669.3	96187.3	63016	63262.3	87946	91691.3	104392	91657.7	91493	70548.3	71615.3	C01835	ko02010
MWSmce486	Manninotriose	Others	Saccharides and Alcohols	12949.9	42830	31950.7	27365.3	10786.7	18590.7	20282.3	38902.7	4958	39461.3	51363.7	23336.3	23477.7	61091.7	C05404	ko00052,ko01100
mws1589	D-Panose*	Others	Saccharides and Alcohols	41109	377347	139627	61797.3	152650	57009	82833	120179	89997.3	579323	242000	45664.3	78171.3	102472	C00713	--
pme0500	D-Melezitose	Others	Saccharides and Alcohols	18195	47506.3	92658	25166.3	51899	37045	36232	50753.3	53656	143784	55328.3	56947.3	25271	41995.7	C08243	--
Hmqp000191	Planteose	Others	Saccharides and Alcohols	6291.63	10373	12573.3	15491	10334	11534.1	21498.3	20207.3	13507.1	19871	21646	16970.9	51800	15508.9	C03848	--
Lmqn000213	Stachyose	Others	Saccharides and Alcohols	1044.83	61309.3	26765.7	6695.93	3905.03	1295.37	5609.03	11134.5	9	120600	50033.7	3811.3	7867.07	10439.5	C01613	ko00052,ko01100
mws1593	D-Maltotetraose	Others	Saccharides and Alcohols	9	36439	19748	9	9	9	3093.17	7153.33	9	74858	26019	9	9	2275.33	C02052	--
mws4163	Nystose	Others	Saccharides and Alcohols	9	28840.3	26454	9	9	1492.33	7751.27	5037	9	211413	31409.7	9519.23	5319.43	24285	--	--
MWSmce564	Germacrone	Terpenoids	Sesquiterpenoids	48474	33108.7	125807	79165.7	39818	41176.3	19983	176310	59163	79512.3	164297	46328.3	69612.7	233797	C16966	--
MWSmce096	Nootkatone	Terpenoids	Sesquiterpenoids	125543	41143.7	205347	148057	97246.7	88164.3	19633.3	268393	103293	123065	249960	84676.7	75700.3	347790	C17914	--
Lmqp003432	6,9-Dihydroxy-7-megastigmen-3-one	Terpenoids	Sesquiterpenoids	395110	50626.3	48339	91058	533060	148897	9	94002.3	484743	9	9	161273	9	9	--	--
ML10174588	Confertifoline	Terpenoids	Sesquiterpenoids	352020	277917	636073	279743	327847	266517	344480	640983	396570	471167	713960	246207	490810	964033	C09376	--
Lmmn007256	Hemigossypol	Terpenoids	Sesquiterpenoids	26512.7	30306	30903.3	24199.3	27713.7	26581	28760	29935.3	32425	23786.7	30525.3	30014	29212.7	32206	C09680	--
ML10195036	3-Dehydrosphinganine	Lipids	Sphingolipids	7602.8	108728	77483.7	64890.7	2901.33	22393.7	41303.7	35395.3	4533.03	62763.7	55744.3	20905	55487.7	38543.3	C02934	ko00600,ko01100
mws1359	Pterostilbene	Others	Stilbene	12956	19427.3	20985.7	16984	12692.7	7842.63	11483	23861.7	15623	21421.7	23546.7	17505.7	12553.7	24681.3	C10287	ko00945
Zmhn001970	Piceid	Others	Stilbene	788307	85071	62938.3	282727	993020	277803	171863	569003	1091100	33520.3	63253	429557	298550	495280	C10275	--
pmn001399	2,4,6,4'-Tetrahydroxy-stilbene-2-O-glucoside	Others	Stilbene	690400	149067	339250	364380	498033	429587	112404	613837	313247	202603	366093	763693	270343	1.0299e+06	--	--
MWSmce489	2,3,5,4'-Tetrahydroxystilbene-2-O-glucoside	Others	Stilbene	187297	37547.7	22259	166370	226537	162803	252023	252317	266850	9	12557	141637	422360	266183	--	--
Zmhn001746	Piceatannol-3'-O-glucoside	Others	Stilbene	850693	188560	381930	438353	749360	503143	149150	788630	512777	255423	451327	1023400	365883	1.39093e+06	--	--
mws0024	Gallic acid	Tannins	Tannin	38789000	8.50743e+07	8.01327e+07	7.06333e+07	20250000	6.79017e+07	1.01659e+08	59545000	23820000	95329000	89753000	7.57163e+07	101747000	7.04853e+07	C01424	--
pme0309	3-O-Methylgallic Acid	Tannins	Tannin	3.60547e+06	8.43267e+06	8.01143e+06	6.51393e+06	2418700	7.70897e+06	1.04933e+07	3.10307e+06	2165600	1.53347e+07	9.21523e+06	6800100	8704600	4784900	C05616	--
MWSmce308	Gallic Acid Ethyl Ester; Ethyl gallate	Tannins	Tannin	88947.3	2.22497e+06	51667.7	28849.3	20608.7	15704.8	29889	11128.7	10745.7	102530	55627.3	23707	19422	10769.9	--	--
pme2246	Ellagic acid	Tannins	Tannin	164257	2.42733e+06	7.66467e+06	323493	255910	225620	202853	106438	381973	2.11183e+06	2.42113e+06	185023	259353	93412.3	C10788	--
pmn001513	Digallic Acid	Tannins	Tannin	3.98213e+07	1.01217e+08	8.71043e+07	8.43703e+07	21212000	83050000	1.24473e+08	2.95687e+07	33516000	1.25393e+08	108210000	8.89987e+07	9.97347e+07	58759000	C01572	--
Lmfn000604	6-O-Galloyl-D-glucose	Tannins	Tannin	3.38423e+07	51510000	4.67627e+07	3.29987e+07	11247000	3.24113e+07	7.11843e+07	4.25553e+07	2.44953e+07	3.39177e+07	6.86153e+07	5.48513e+07	7.86887e+07	5.10403e+07	--	--
pmb2928	Gallic acid-4-O-glucoside	Tannins	Tannin	807533	2.53287e+06	9.99467e+06	351833	2.30903e+06	871493	477370	3385100	1.37007e+06	118223	7047500	391483	1267100	4.59567e+06	--	--
pmn001519	Galloyl Methyl gallate	Tannins	Tannin	30085000	4.09173e+07	36746000	3.98343e+07	22727000	3.75953e+07	42926000	26818000	2.30137e+07	5.05687e+07	39039000	4.04343e+07	4.52203e+07	3.31667e+07	--	--
Cmsn000894	7-O-Galloyl-D-sedoheptulose	Tannins	Tannin	45105.7	64882.7	59799	64389.7	46398.7	67944	72481.3	47933.3	44042	108066	93995.7	64879	80056	44482.3	--	--
Lmsn002494	Ellagic acid-4-O-Xyloside	Tannins	Tannin	1787600	9819300	1.05461e+07	1.94617e+06	874913	282647	95816	2.44363e+06	1.86953e+06	1.27457e+06	2.40253e+06	332703	256253	1675300	--	--
Zmdn002400	Epicatechin-3'-O-β-D-glucopyranoside	Tannins	Tannin	1.84093e+06	389840	255490	608787	2840200	1652400	169910	1027800	2487700	382863	316690	1.93873e+06	200610	471830	--	--
Hmdn001667	Ellagic acid-4-O-glucoside	Tannins	Tannin	6758.4	265797	632070	14723	12108.7	1279.4	9	9	14363.1	648623	436783	41315.7	2218.93	9	--	--
Wmhn001495	1,4-Di-O-Galloyl-D-glucose	Tannins	Tannin	1.71507e+07	2.86557e+07	2.24517e+07	2.28127e+07	2.33457e+06	1.24223e+07	3.33383e+07	1.06897e+07	9.29287e+06	31044000	28342000	31263000	3.12033e+07	14173000	--	--
pmn001629	Digalloylglucose	Tannins	Tannin	4.39077e+06	23107000	8815500	6.93187e+06	1.51535e+06	6.31053e+06	2.91393e+07	1.80947e+06	941273	1.26597e+07	17305000	12270000	4.07197e+07	3.76037e+06	--	--
Hmlp001270	2,3-Di-O-galloyl-D-glucose	Tannins	Tannin	64367	288423	174827	129123	14074.7	57701.7	621343	75554	28266.3	511133	539673	158810	583610	157183	--	--
Lmfn001584	Methyl 4,6-di-O-galloyl-D-glucoside	Tannins	Tannin	90985.3	31610	7856.67	25707	170210	51836.7	54325.7	46790	753187	17445.7	20249.6	22665.7	17110	4835.4	--	--
Cmsn001563	1,7-Di-O-galloyl-D-sedoheptulose	Tannins	Tannin	49551.3	147400	163077	124290	18483.7	98255.3	115050	23208.7	31817.3	187120	131560	92554.3	52097.7	35101.7	--	--
Lmfn001337	1,2,3-Tri-O-galloyl-D-glucose	Tannins	Tannin	403430	1.55403e+06	1340300	1319800	47228.7	277793	903610	215027	86861.7	1.62113e+06	1.62673e+06	1.16557e+06	1351100	599893	--	--
Lmfn001062	2,4,6-Tri-O-galloyl-D-glucose	Tannins	Tannin	534730	4.16373e+06	2.70667e+06	1970800	344643	2.87603e+06	4.12483e+06	368863	367430	7.31813e+06	3525800	2.45763e+06	2.46837e+06	757300	--	--
Lmsn003023	1,3,6-Tri-O-galloyl-β-D-glucose	Tannins	Tannin	553490	4005900	2.52903e+06	1.92877e+06	363897	2.83293e+06	3862000	356167	415950	7988800	3.87047e+06	2484000	2.42987e+06	787323	C17458	--
pmn001532	Tri-O-galloyl Methyl gallate	Tannins	Tannin	810393	1.53653e+06	1.24343e+06	1638600	344913	331277	529400	919280	599880	1.93897e+06	1786200	1.74047e+06	1659800	1554000	--	--
pmn001535	1,3,4,6-Tetra-O-Galloyl-D-Glucose	Tannins	Tannin	7.82977e+06	21190000	2.05447e+07	1.47803e+07	3.13248e+06	8.11237e+06	3.15913e+07	5.07333e+06	3681300	2.10317e+07	2.81907e+07	17415000	4.01107e+07	1.00938e+07	--	--
pmf0426	1,2,3,4,6-Penta-O-Galloyl-D-Glucose	Tannins	Tannin	7.58333e+06	11968000	8.90293e+06	11863000	6132700	1.21053e+07	1.65457e+07	5.60353e+06	5501900	1.68713e+07	11929000	1.27297e+07	15019000	7919800	C04576	--
MWS20207	1,2,3,4,6-pen-O-galloyl-β-D-glucose	Tannins	Tannin	7.78727e+06	11430000	7612600	1.04808e+07	6.52643e+06	1.15547e+07	16287000	5079700	4823200	15614000	11019800	12189000	14790000	7431800	--	--
pmn001546	Methyl Pentagalloyl gallate	Tannins	Tannin	589140	1236400	672657	2.64943e+06	78379	39883.3	38102.3	660213	306010	1.10735e+06	1.63793e+06	2.10503e+06	812737	1.52513e+06	--	--
Lmjp003570	Kisasagenol A	Terpenoids	Terpene	74331	9	9	104835	48466	75753.3	97146.7	120907	70896.3	11504.3	13169	61634.7	143883	93852	--	--
pmn001738	Oleoside 11-methyl ester	Terpenoids	Terpene	1176580	546483	842887	1.19843e+06	890740	608040	841097	1230900	797970	689070	877490	1.72377e+06	886840	2.70743e+06	--	--
Hmcp005535	α-Amyrenone	Terpenoids	Triterpene	608780	324293	15201	475667	256930	687337	214587	63920	33149	21046.7	39602.3	9	40070.3	72520.3	--	--
Hmcp005697	δ-Amyrenone	Terpenoids	Triterpene	628683	337167	15061.3	505273	260187	662473	210117	71426.3	92138.7	17133.3	39209.7	99665.7	42235	63737.3	--	--
Lmyp006119	β-Amyrone	Terpenoids	Triterpene	12522000	500903	9	8644200	5094200	4084900	1910400	1.10023e+06	2425400	9896.33	9	1.82353e+06	425340	408537	--	--
Lmqp012453	Ursolaldehyde	Terpenoids	Triterpene	348110	13664	1717.2	320743	263480	63792.7	158517	111414	9	9	9	9	9	9	--	--
pmp000438	Betulin	Terpenoids	Triterpene	17208000	774037	9	1.23253e+07	7490000	6333500	3.04887e+06	1.86747e+06	3.71673e+06	9	9	2.72933e+06	701543	684207	C08618	--
Lmqn012798	Urs-12(13)-en-3-one-28-oic acid	Terpenoids	Triterpene	200570	1466.2	9	6602.33	142137	38210.7	86700	12758.7	57420	9	9	9	16735	20436	--	--
Lmzn006829	3-Ketoursolic acid	Terpenoids	Triterpene	364290	2645.77	9	109470	98776	85383	58685	21361.3	260067	9	4488	78776.3	46490.7	50769.7	--	--
Lmzn006795	Ursonic acid	Terpenoids	Triterpene	418057	9	9	114220	108248	80670	54559.3	9161	257486	9	9	76856	41026.7	54532	--	--
MWSmce134	Betulonic acid	Terpenoids	Triterpene	146921	9	9	22237	173453	68236.7	109022	16794	74869	9	9	9	23993.3	20103.3	--	--
Lmyn012771	Moronic acid	Terpenoids	Triterpene	405670	6870	9	114173	94008.7	89023.7	43959.3	14538	303887	9	9	65259	37395.7	43368.3	--	--
Lmsp013456	3β-Hydroxytaraxastan-28,20β-olide	Terpenoids	Triterpene	5778000	746933	6139.73	5071500	2.47877e+06	2.76027e+06	1.79533e+06	1.25622e+06	6341100	213670	25727	6405100	2.52027e+06	2.40303e+06	--	--
Lmmn009550	Mangiferonic acid	Terpenoids	Triterpene	439427	4452.07	9	98924.3	97505.7	86677.3	38280.3	16659.6	264541	9	9	70426.3	37446.7	44244.3	--	--
mws4053	Ursolic acid	Terpenoids	Triterpene	202600	693777	958283	193230	70842.3	9	44519.3	9	33792.7	87975	73811.3	9	23419.7	197193	C08988	--
Lmmn009170	Mangiferolic acid	Terpenoids	Triterpene	44321.7	33552	63442.3	9	30683.3	9	29580.7	9	11104	11023.9	24741.3	3493.13	20901.3	13854	--	--
Lmmn008971	Isomangiferolic acid	Terpenoids	Triterpene	195890	679977	898200	219860	69922	231727	105039	14004.3	47041	73597.7	74249	8686.67	38607.3	200760	--	--
HJN110	Betulinic acid	Terpenoids	Triterpene	162983	9	9	9	27321.3	9	23611.3	9	51072.3	1198.6	9	3000.87	19214.9	25666.3	C08619	--
pmn001700	24,30-Dihydroxy-12(13)-enolupinol	Terpenoids	Triterpene	205813	9	9	9	27532.3	9	407.733	9	25491.3	9	9	9	9006.67	9	--	--
MWSmce052	3-Epiursolic acid	Terpenoids	Triterpene	263210	716363	912170	9	78699	106853	9	9	32847.3	82504.3	76223	9	20998.3	207200	--	--
Hmdn006685	3,4-Cycloopen-cycloaltin-4(29),25-diene-24(S)-hydroxy-3-carboxylic acid	Terpenoids	Triterpene	5.73097e+06	99221	7235.47	4.34787e+06	2980300	2.66383e+06	1.15424e+06	672643	4.76007e+06	66254.7	16801.3	2.93147e+06	870690	1.00464e+06	--	--
Hmdn006855	3,4-Cycloopen-cycloaltin-4(29),25-diene-24(R)-hydroxy-3-carboxylic acid	Terpenoids	Triterpene	5.71227e+06	94011	9	4.60683e+06	2.84873e+06	2.50777e+06	1099410	678480	4.63603e+06	64166.3	17185.7	3044000	960753	1.02783e+06	--	--
Zmjp013616	12,13-Dihydroursolic acid	Terpenoids	Triterpene	138163	62159	9	129390	33206.3	238207	45777	34060.3	53137.7	2834.63	2958.03	104552	13345.7	28555	--	--
Hmjn008136	Camaldulenic acid	Terpenoids	Triterpene	8.12567e+06	507078	9	3.87323e+06	1.96703e+06	1851900	795513	273683	2737000	9	9	1.44507e+06	270430	317487	--	--
pmp000441	11-Keto-ursolic acid	Terpenoids	Triterpene	212493	9	17995	117927	718153	936043	390843	228063	40392.7	9	9	9	9	9	--	--
Lmsn013282	Pomonic Acid	Terpenoids	Triterpene	32752.3	9	9	16144.7	25093	29112.3	11833.1	7672.27	15084.6	9	9	13501.3	4248.87	3243.43	--	--
Lmmn009932	Ambolic acid	Terpenoids	Triterpene	1.67693e+06	142380	12833	2027000	1.70847e+06	2775500	951273	640067	2.70373e+06	47628.7	24008.7	2.02387e+06	465227	412223	--	--
Hmbn005207	Hederagenin	Terpenoids	Triterpene	25383000	403403	9	7.44223e+06	4.70997e+07	4.48527e+07	40058000	27919000	2.42393e+07	385403	33545.3	1.09273e+07	2.74443e+06	3.37257e+06	--	--
mws1610	Maslinic acid*	Terpenoids	Triterpene	25965000	511187	62460	7.84197e+06	5.13183e+07	47561000	43716000	3.13833e+07	2.38943e+07	391957	38811	1.12963e+07	3.07237e+06	3.44503e+06	C16939	--
Lmzn106284	Alphitolic acid	Terpenoids	Triterpene	25765000	353176	9	7375100	4.87163e+07	5.11297e+07	4.26407e+07	2.97523e+07	2.46837e+07	424760	9	1.11413e+07	2.91293e+06	3350400	C16912	--
Smpn011792	2,3-dihydroxy-12-ursen-28-oic acid	Terpenoids	Triterpene	2.57277e+07	435310	45829.7	7.57497e+06	5.12393e+07	4.81783e+07	42403000	3.02413e+07	23340000	408923	37203.7	10512500	3.01137e+06	3.41347e+06	--	--
Lmzn006169	Pomolic acid	Terpenoids	Triterpene	1.093e+07	695123	91368.7	7.64473e+06	4.21847e+06	4400800	2.57713e+06	1.49826e+06	9.85617e+06	137513	9	6.89683e+06	2.10167e+06	2.09553e+06	--	--
Zmpn008194	Corosolic acid*	Terpenoids	Triterpene	2.45543e+07	429807	36498.7	6.79427e+06	50915000	4.71807e+07	41154000	29300000	23278000	384227	41255	1.03283e+07	2.87233e+06	3376500	--	--
MWSmce560	23-Hydroxybetulinic acid	Terpenoids	Triterpene	10266.7	1595.7	4461.67	23311.3	11825.7	10343	5579.13	9	1425.3	9	9	9	251.19	2055.7	--	--
Lmzn006284	2α-Hydroxyursolic acid	Terpenoids	Triterpene	25988000	359166	82761.3	7.67243e+06	5.32323e+07	4.82097e+07	4.35597e+07	2.95957e+07	25935000	428113	42791	11150000	3106400	3.50147e+06	--	--
pmn001706	2-Hydroxyoleanolic acid	Terpenoids	Triterpene	25504000	422373	57193.7	7.44957e+06	50788000	5.25657e+07	44732000	31962000	2.43237e+07	457790	54132	1.12887e+07	3.37633e+06	3878100	--	--
pmp000267	3,11-Dioxo-19α-hydroxyurs-12-en-28-oic acid	Terpenoids	Triterpene	2842.23	9	9	7392.27	7773.87	54514.7	29412.7	1867.03	25701	7138.6	9	268483	31206.7	27038	--	--
HJN106	Ceanothic acid	Terpenoids	Triterpene	184227	6613.03	9	129013	927790	699240	313757	190670	44382.3	1286.77	9	28984	17210	5931.5	--	--
Lmsn011830	2α,19α-Dihydroxy-3-oxours-12-en-28-oic acid	Terpenoids	Triterpene	57107000	2244000	40050.3	4.40563e+07	40911000	36865000	2.17033e+07	14781000	5.66073e+06	45989	14130.2	155707	42319	54568.3	--	--
pmp000268	Rosamultic acid	Terpenoids	Triterpene	2.02927e+06	50399.3	9	1.44193e+06	1.05803e+06	1075600	453500	318233	110467	9	9	9	9	9	--	--
Lmsn011015	1-Oxo-Siaresinolic acid	Terpenoids	Triterpene	4.20413e+06	47432	1493.47	1865800	20407000	18266000	9697200	8280100	1.44543e+06	10779.4	781.65	5610.57	7187.3	3584.67	--	--
pmp000444	27,28-Dicarboxyl ursolic acid	Terpenoids	Triterpene	9	9	14463.7	9	54918.7	121770	72587.3	14137.7	188853	15678	9	744613	92937	146507	--	--
Smpn009230	2α,3α,23-trihydroxyolean-12-en-28-oic acid	Terpenoids	Triterpene	4.66657e+06	65294.7	9	2.21497e+06	2.74317e+07	2.68857e+07	10591500	8.43237e+06	1.26803e+06	9	9	657360	70144.3	57479	--	--
pmn001426	Euscaphic acid	Terpenoids	Triterpene	45796	9	9	18564	282613	278260	101513	72755	10321.7	9	9	9	9	9	C17890	--
pmp000269	Arjunic Acid	Terpenoids	Triterpene	22382.3	9	9	14372.7	11536.7	11831.7	6291.7	3432.8	1125.53	9	9	3136.77	9	9	--	--
pmn001708	Asiatic acid	Terpenoids	Triterpene	372710	12442.3	9	283723	223957	230120	96330	54294.7	42050.7	2383.53	9	77901.7	10596.7	8585.27	C08617	--
Hmhn007817	2α,3α-Dihydroxyursolic acid	Terpenoids	Triterpene	49916.7	708.463	9	24727	312043	337247	114297	83189	13202	9	9	9	9	9	--	--
pmn001591	Rutundic acid	Terpenoids	Triterpene	8.54603e+06	244380	7611.07	5840900	6.19977e+06	5.99577e+06	2.70797e+06	1.52673e+06	550420	16697.3	1548.27	674980	64339	72097.7	--	--
Hmjn003948	Madasiatic acid	Terpenoids	Triterpene	795150	38349.7	9	547010	284880	558107	185143	62685.3	16903.5	13854.7	31885	178620	21601.3	23180.3	--	--
pmn001481	23-Acetate Alisol E	Terpenoids	Triterpene	1210600	29507.3	9	687237	896990	671257	397097	284117	92394	9	9	8179.93	1151.33	2916.67	--	--
Lmsn006130	2α,3β,19α-Trihydroxyurs-12-en-23,28-dioic acid-28-O-glucoside	Terpenoids	Triterpene Saponin	9	9	9	9	27074.3	35250	21727.7	10267.1	9	9	9	9	9	9	--	--
mws0133	Nicotinamide	Others	Vitamin	9.69277e+06	1.30197e+07	1.72737e+07	19936000	3.32453e+06	3.15597e+07	5.97247e+07	2.57303e+07	7.46067e+06	8.80867e+06	14938000	2.34197e+07	3.32213e+07	27286000	C00153	ko00760,ko01100
Lmbp000668	Isonicotinic acid	Others	Vitamin	1.78773e+06	667497	1388800	1.20047e+06	2064700	6197300	6.15997e+06	4.83313e+06	1.90497e+06	530827	1.05073e+06	2.43083e+06	2.23583e+06	2.72293e+06	C07446	--
pme0490	Nicotinic acid (Vitamin B3)	Others	Vitamin	1663300	593377	1.31217e+06	1132700	1.99117e+06	6.19767e+06	5828400	4.62137e+06	1.87087e+06	505820	1001040	2.38817e+06	2.06953e+06	2.72097e+06	C00253	ko00760,ko00960,ko01100,ko01110
Zmjp000624	Pyridoxal	Others	Vitamin	68276.3	49268	135707	119700	37900.3	62675	85412.7	70099.7	29653	54063.3	130533	105663	126857	66349.3	C00250	ko00750,ko01100
pme1383	Pyridoxine	Others	Vitamin	1553500	944750	1.58333e+06	877210	509120	371087	424707	524273	562720	671303	741110	480930	443073	383493	C00314	ko00750,ko01100
MA10039492	Dehydroascorbic acid	Others	Vitamin	8556200	1.44157e+07	1.37483e+07	1.55777e+07	7419100	11889000	1.50737e+07	2.05423e+07	1.01484e+07	1.50527e+07	1.64273e+07	16603000	16464000	22154000	C05422	ko00053,ko00480,ko01100
Hmfn000531	L-Ascorbic acid (Vitamin C)	Others	Vitamin	22446000	38638000	3.77247e+07	4.67013e+07	1.95017e+07	1.17023e+07	4.12103e+07	3.74433e+07	23697000	33676000	60611000	3.69077e+07	30227000	3.33823e+07	C00072	ko00053,ko00480,ko01100,ko01110
MWSmce690	Erythorbic Acid; Isoascorbic Acid	Others	Vitamin	2.92417e+06	6.91013e+06	7.43937e+06	8.02363e+06	2978300	1.84593e+06	5.88863e+06	9.14613e+06	3250200	6.29113e+06	1.04668e+07	4041900	3.40713e+06	6.54417e+06	--	--
pme2596	4-Pyridoxic acid	Others	Vitamin	81736.7	75517.3	182330	59894	289230	159160	37949.3	102930	213100	32514	60036	106598	30456	40510.3	C00847	ko00750,ko01100
MWSmce257	D-Pantothenic Acid	Others	Vitamin	1.71883e+06	2953200	4.31067e+06	1.92803e+06	3.68533e+06	4.86693e+06	2.61187e+06	1.98217e+06	1.84213e+06	3.04323e+06	4.04337e+06	2751100	1913500	1734300	C00864	ko00410,ko00770,ko01100,ko01110
pme2266	Biotin	Others	Vitamin	75497	98897	89114.3	130997	86244.7	257830	154773	124593	108620	94916.7	74853.7	127563	57285.3	122970	C00120	ko00780,ko01100,ko02010
pma3101	Nicotinate D-ribonucleoside	Others	Vitamin	660063	2.05687e+06	5.05507e+06	1.94873e+06	936663	1.23283e+06	522730	474837	1065960	2.47157e+06	2.93107e+06	4.05683e+06	597637	739003	C05841	ko00760,ko01100
pma1751	N-(beta-D-Glucosyl)nicotinate	Others	Vitamin	3.45983e+06	7.47437e+06	5076800	5.37827e+06	2902900	38242000	3.75727e+07	13454000	7430300	8929300	6267200	2.02527e+07	18568000	8.59057e+06	--	--
pmb0789	Pyridoxine-5'-O-glucoside	Others	Vitamin	1.99723e+06	498093	512623	1.24117e+06	1.60687e+06	963313	550400	632480	1462600	460040	410087	928900	535600	497363	C03996	--
pmb0801	4-Pyridoxic acid-O-glucoside	Others	Vitamin	57687.7	12482.3	9	31097.7	141247	92254.3	37960.7	33485.7	60362.3	9	10432.3	28443	9497.93	9912.47	--	--
mws0232	Riboflavin (Vitamin B2)	Others	Vitamin	89686.7	566233	1.06e+06	187070	35794	141133	170533	95899	53223.3	520223	479423	183330	220090	187373	C00255	ko00740,ko01100,ko01110,ko02010
pmf0248	Delta-Tocopherol	Others	Vitamin	2418.67	3879.33	5548.23	3674.27	2898.53	2729.7	2293.33	2738.77	1930.77	3988.63	3531	3504.17	2180.93	2295.6	C14151	ko00130,ko01100,ko01110
pme1014	Menatetrenone (Vitamin K2)	Others	Vitamin	26482	71132.7	89357.3	30782.3	24592.3	30538.7	32610.3	92972.7	44189.3	50199.3	60411.7	44677	70349.7	69177.7	--	--
MWSmce674	Phylloquinone (Vitamin K1)	Others	Vitamin	11933.7	13386	15208.9	13581.3	11810	12425.6	17393.7	12685	12436	11258	11768.7	11013.5	15476.7	12527.3	--	--
pme1683	Calcium Pantothenate	Others	Vitamin	39477.3	97988	127883	50885.7	109695	167053	60854.7	27247.7	49638.3	98443	99521	77560.7	43976	35051	C12276	--
pmp001033	Isomangiferin	Others	Xanthone	7574800	9	9	2867800	2.27127e+07	1.80637e+07	2.06353e+07	36700000	5.05317e+06	9	9	2400300	8.98457e+06	11723000	C16979	--
pmn001477	4-C-Glucose-1,3,6-trihydroxy-7-methoxyxanthone	Others	Xanthone	235363	22783.3	72178.7	59984.3	559817	99993	39344.7	252123	575500	11767.3	25880.3	102259	57232.3	188523	--	--
Lmmn003433	Homomangiferin	Others	Xanthone	1.07987e+07	9	9	3.92093e+06	30808000	28190000	3.67273e+06	1.61353e+07	2.25473e+07	2232.5	58174	17833000	2.99447e+06	9083500	--	--
Lmmn003590	Mangiferin-6'-O-Gallate	Others	Xanthone	5.80637e+06	2.43177e+06	1.31573e+06	3.26077e+06	7119600	5092500	2.26413e+06	1.33477e+06	9205700	60374.7	83811	5.28847e+06	4511900	2.38513e+06	--	--
pmp001036	Neomangiferin	Others	Xanthone	494923	696907	453780	620903	631783	1.15847e+06	231820	306607	370493	10378.8	17036.1	345957	158800	596383	--	--
